# Supplementary material for: Comparative analysis of microbial diversity and clinical outcomes in critically ill patients with and without malignancies: a single-center retrospective cohort study
Source: Front Microbiol. 2026 Mar 3;17:1777861. doi: 10.3389/fmicb.2026.1777861 (PMC12992062; doi:10.3389/fmicb.2026.1777861)
Supplement: Supplementary file 1 [file Table_1.XLSX]

## Sheet: Table S1
Table S1: Detailed inclusion and exclusion criteria
Inclusion Criteria	1. Age ≥ 18 years.
	2. Diagnosed with Septic Shock according to the Sepsis-3 criteria.
	3. Admitted to the General Surgery ICU within 24 hours of the onset of septic shock.
	4. Underwent multi-site mNGS testing (blood, and other site: bile, ascitic fluid, or BALF) during the ICU stay.
Exclusion Criteria	1. Repeat ICU admissions: Only the first admission for septic shock was included in the analysis
	2. Insufficient clinical data: Missing primary outcome (in-hospital mortality) or >20% of baseline laboratory variables.
	3. Patients with an ICU stay of less than 24 hours.
	4. Pregnancy or terminal stage of a non-cancer chronic illness with a life expectancy <48 hours upon admission.

## Sheet: Table S2
Table S2: Database of patients in cancer and non-cancer group
Patient number	Patient group	Sex	Height (cm)	Weight (kg)	BMI (Kg/m²)	Age (Years)	Clinical diagnosis	TNM staging	Stage grouping	Recent Surgery	Chemotherapy or immunotherapy	Date of simple receipt	Presence of pathogen	Bacteremia	Blood-Bacteria (Name - Read count)	Blood-Fungi (Name - Read count)	Blood-DNA virus (Name - Read count)	Blood-RNA virus (Name - Read count)	Non-Blood Specimen Type (1-Bile, 2-Ascitic fluid, 3-Bronchoalveolar lavage fluid/Sputum, 0-None)	Bile - Bacteria (Name - Read count)	Bile - Fungi (Name - Read count)	Bile - DNA virus (Name - Read count)	Bile - RNA virus (Name - Read count)	Ascitic fluid - Bacteria (Name - Read count)	Ascitic fluid - Fungi (Name - Read count)	Ascitic fluid - DNA virus (Name - Read count)	Ascitic fluid - RNA virus (Name - Read count)	BALF - Bacteria (Name - Read count)	BALF - Fungi (Name - Read count)	BALF - DNA virus (Name - Read count)	BALF - RNA virus (Name - Read count)	Suspect Background (Name - Read count)	Presence of resistance genes	Resistance genes	Source species of resistance genes​	Presence of virulence factors	Virulence factors	Outcome	In hospital LOS	ICU LOS	CRP	PCT	IL-6	WBC	Machinical vatillation	Days of MV	CRRT	ARDS	MODS
P01	Cancer	Male	178	60	18.937	87	Gastric Cancer	T2N0M0	I	Yes	No	2025.11.04	Positive	No					3									Haemophilus influenzae-5134，Klebsiella pneumoniae-97					No			No		Alive	25	6	117	0.23	96.56	9.56	Yes	3	No	Yes	No
P02	Cancer	Female	160	57	22.2656	78	Hepatocellular Carcinoma	T3N1M0	III	No	Yes	2025.07.11	Positive	No					3									Acinetobacter baumannii-328815					Yes	armA|mphE|OXA-23|TEM|tet(B)	Acinetobacter baumannii|Acinetobacter baumannii|Acinetobacter baumannii|Acinetobacter baumannii|Acinetobacter baumannii	Yes	vgrG/tssI,adeH,csuA/B,ompA,pgaA	Dead	42	42	56	6.29	150.51	18.63	Yes	22	Yes	No	Yes
P03	Cancer	Male	172	60	20.2812	73	Duodenal Cancer	T4N1M0	IV	No	No	2025.04.29	Positive	Yes	Enterococcus faecalis-60,Klebsiella variicola-592,Enterobacter cloacae complex-504,Citrobacter freundii complex-16	Exophiala spinifera-2	Human herpesvirus type 1-54,Human cytomegalovirus-3		1	Klebsiella pneumoniae-4,Enterococcus faecalis-1956.Enterococcus faecalis-5496,Klebsiella variicola-232,Enterobacter cloacae complex-8057,Citrobacter freundii complex-5566	Candida albicans-328,Candida glabrata-342559	Human herpesvirus type 1-11										Circovirus type 3-8-,Circovirus type 15-6	Yes	1.dfrE;2. ACT|APH(3'')-Ib|dfrE|oqxB|tet(L)|tet(M)|vanY gene in vanA cluster	1.Enterococcus faecalis; 2. Enterobacter cloacae|Enterobacter cloacae|Enterococcus faecalis|Enterobacter cloacae|Enterococcus faecalis|Enterococcus faecalis|Enterococcus faecalis	No		Dead	44	34	152	14.09	171.6	24.91	Yes	7	No	Yes	Yes
P04	Cancer	Male	165	65	23.8751	88	Gastric Cancer	T3N1M0	III	Yes	No	2024.08.29	Positive	Yes	Streptococcus pneumoniae108,Enterococcus faecalis-5,Corynebacterium striatum-120,Enterobacter cloacae complex-1865,Acinetobacter baumannii-786,Stenotrophomonas maltophilia-7	Candida albicans-26,Tropical Candida-11	Human herpesvirus type 1-669,EB virus-90	COVID-1101	0													Caries-causing actinomycetes-159,Streptococcus mitis-88,Rhizobium viscosum-3112,Infant streptococcus-103,Erwinia gingivalis-100	Yes	ACT|MIR|OXA|TEM|tet(M)	Enterobacter cloacae| Enterobacter cloacae|Acinetobacter baumannii|Acinetobacter baumannii|Streptococcus pneumoniae	No		Dead	39	16	198	6.13	2363	25.13	No	0	No	No	Yes
P05	Cancer	Female	163	61.9	23.2978	69	Cholangiocarcinoma	T3N0M0	III	Yes	No	2025.04.11	Positive	No			Human cytomegalovirus-45		1	Klebsiella oxytoca-31,Morganella morganii-8,Enterococcus faecium-2715	Tropical Candida-977												Yes	APH(3')-IIIa|floR|sul2|tet(M)|vanH gene in vanA cluster|vanY gene in vanM cluster	Enterococcus faecalis|Morganella morganii|Klebsiella oxytoca|Enterococcus faecalis|Enterococcus faecalis|Enterococcus faecalis	No		Alive	61	34	185	2.07	347.9	17.7	Yes	27	Yes	Yes	No
P06	Cancer	Male	175	85	27.7551	61	Gastric Cancer	T2N0M0	I	Yes	No	2023.12.06	Negative	No					2														No			No		Alive	27	12	119	0.29	94.02	30.23	No	0	No	No	No
P07	Cancer	Male	170	65	22.4913	67	Rectal Cancer	T4N2M1	IV	No	No	2024.01.28	Negative	No																			No			No		Alive	34	8	181	0.57	134.8	12.7	No	0	No	No	No
P08	Cancer	Male	172	58	19.6052	62	Rectal Cancer	T1N0M0	I	Yes	No	2025.08.22	Positive	No					3									Streptococcus pneumoniae-379523		Human cytomegalovirus-9,|EB virus-13		Caries-causing actinomycetes-500,Rothia dentocariosa-277,Streptococcus mitis-1435,Melanin-producing Prevotella-526,Veillonella parvula-103,Atypical Veillonella-106,Rhizobium viscosum-16449,Pseudomonas pneumoniae-11382,Jejunal Prevotella-146	Yes	tet(M)	Streptococcus pneumoniae	Yes	cbpA/pspC,hysA,lytA,nanA,pavA	Alive	12	3	146	9.32	2263	11.98	Yes	2	No	No	No
P09	Cancer	Female	153	54	23.0681	68	Gastric Cancer	T3N1M0	III	Yes	No	2025.01.13	Positive	No	Enterococcus faecium-14				2					Enterococcus faecium-1926,Gastric streptococci-1295								Staphylococcus hominis-3	Yes	AAC(6')-Ie-APH(2'')-Ia bifunctional protein	Enterococcus faecalis	No		Alive	42	15	230	2.9	357.9	14.03	No		No	No	No
P10	Cancer	Male	172	62	20.9573	57	Gastric Cancer	T1N0M0	I	Yes	No	2024.05.23	Positive	Yes	Acinetobacter baumannii-310		EB virus-16															Staphylococcus hominis-15	Yes	AAC(3)-Ib	Acinetobacter baumannii	No		Alive	21	8	198	1.34	129	18.83	No		No	No	No
P11	Cancer	Male	165	50	18.3655	73	Gastric Cancer	T2N0M0	I	No	No	2025.06.13	Positive	Yes	Klebsiella pneumoniae-14374,Enterococcus faecium-421,Veillonella parvula-3765	Candida krusei-3			3									Klebsiella pneumoniae-194265,Streptococcus agalactiae-205,Enterococcus faecium-6767,Stenotrophomonas maltophilia-7562				Neisseria elongata-2801,Staphylococcus epidermidis-2306,Veillonella parvula-2108,Atypical Veillonella-21,Rhizobium viscosum-1823,Rhodococcus rhodochrous-2127,Rothia aeria-13,Neisseria bacillus-5027,Dental Lactobacillus-19	Yes	APH(3')-IIIa|APH(6)-Id|CTX-M|KPC|rmtB|TEM	Enterococcus faecalis|Klebsiella pneumoniae|Klebsiella pneumoniae|Klebsiella pneumoniae|Klebsiella pneumoniae|Klebsiella pneumoniae	No		Alive	27	14	183	4.23	246.7	18.28	Yes	10	No	Yes	No
P12	Cancer	Male	165	52.5	19.2837	68	Gastric Cancer	T3N1M0	III	No	Yes	2025.08.22	Negative	No					3	Klebsiella pneumoniae-4,Burkholderia cepacia-5,Acinetobacter baumannii-274		Human herpesvirus type 1-10,Human cytomegalovirus-9										Animal Bacteroides-7,Gastric streptococci-3	Yes	AAC(6')-Ib	Acinetobacter baumannii	No		Alive	54	18	225	0.96	175.1	13.02	Yes	5	Yes	No	No
P13	Cancer	Male	159	66	26.1066	65	Colon Cancer	T2N0M0	I	Yes	No	2024.07.08	Positive	No					3									Klebsiella pneumoniae-14,Streptococcus pneumoniae-23612,Pseudomonas pneumoniae-7438		Human herpesvirus type 1-25		Atopobium Parvulum-1690,Atopobium-116,Streptococcus mitis-22013,Rhizobium viscosum-4733,Abiotrophia defectiva-2204,Actinomyces graevenitzii-1827,Infant streptococcus-1408,Actinomyces bouchesdurhonensis-846	Yes	tet(M)	Streptococcus pneumoniae	Yes	hysA	Alive	15	9	208	0.45	59.04	20	Yes	4	No	No	No
P14	Cancer	Male	169	96	33.6123	80	Carcinoma of the Ampulla of Vater	T3N1M0	III	Yes	Yes	2025.04.30	Negative	No					2	Enterococcus cecorum-43	Candida krusei-7												No			No		Alive	64	36	119	1.9	38.62	17	Yes	27	Yes	Yes	Yes
P15	Cancer	Male	170	63	21.7993	41	Hepatic Neuroendocrine Tumor	T3N0M0	III	No	Yes	2023.12.05	Negative	No					2	Pseudomonas aeruginosa-4,Enterococcus faecalis-3814												Micrococcus luteus-5,Kytococcus sedentarius-7,Staphylococcus hominis-3,Moraxella osloensis-10,Corynebacterium jeikeium-8	Yes	aad(6)|APH(3')-IIIa|catA8|dfrE	Enterococcus faecalis|Enterococcus faecalis|Enterococcus faecalis|Enterococcus faecalis	No		Alive	48	11	230	1.32	243.4	19.47	No		No	No	No
P16	Cancer	Male	170	79	27.3356	61	Hepatocellular Carcinoma	T3N1M0	III	No	Yes	2025.01.12	Negative	No					2													Malassezia globosa-2	No			No		Alive	51	5	106	3.98	50.8	8.09	No		No	No	No
P17	Cancer	Male	172	63	21.2953	85	Gallbladder Cancer	T2N0M0	III	Yes	No	2024.06.24	Positive	Yes	Enterococcus faecalis-399,Enterobacter cloacae complex-2990	Candida albicans-12			2,3					Streptococcus vestibularis-488,Enterococcus faecalis-2935570,Microbacterium parvum-13,Corynebacterium pseudodiphtheriticum-7,Enterobacter cloacae complex-11419	Candida albicans-8566295			Enterobacter cloacae complex-941736,Stenotrophomonas maltophilia-2602524	Candida albicans-1215			Staphylococcus haemolyticus-4,Micrococcus luteus-37,Staphylococcus epidermidis-23,Corynebacterium glutamicum-115,Acinetobacter johnsonii-20,Restrictive Malassezia-49,Parascardovia denticolens-15,Circovirus type 20-8, Lacticaseibacillus paracasei-5,Lactobacillus fermentum-10,Rhodococcus equi-3,Restrictive Malassezia-10	Yes	ACT|MIR|oqxA	Enterobacter cloacae|Enterobacter cloacae|Enterobacter cloacae	No		Alive	23	8	405	53.18	＞5000	17.91	Yes	4	No	No	No
P18	Cancer	Female	162	55	20.9572	81	Rectal Cancer	T3N0M0	III	No	No	2023.08.03	Negative	No					2	Bacteroides thetaiotaomicron-4													No			No		Alive	22	9	148	0.86	58.8	31.85	No		No	No	No
P19	Cancer	Male	168	57	20.1956	65	Carcinoma of the Ampulla of Vater	T4N1M0	IV	No	Yes	2023.10.10	Positive	Yes	Enterococcus faecalis-74																		No			No		Alive	28	2	76	0.59	57.79	16.97	No		No	No	No
P20	Cancer	Male	178	68	21.4619	69	Hepatocellular Carcinoma	T3N1M0	III	No	No	2025.11.01	Positive	No			Hepatitis B virus2592																No			No		Alive	13	10	14	0.3	14.57	19.62	No		No	No	No
P21	Cancer	Male	165	55.7	20.4591	67	Cholangiocarcinoma	T2N0M0	II	Yes	No	2024.11.14	Negative	No					2														No			No		Alive	47	13	78	0.21	60.13	16.07	No		Yes	No	No
P22	Cancer	Female	162	70	26.6728	73	Rectal Cancer	T4N1M0	IV	Yes	No	2024.10.22	Positive	Yes	Enterococcus faecium-58				2					Klebsiella pneumoniae-7418,Haemophilus parainfluenzae-968,Fusobacterium nucleatum-31,Enterococcus faecium-637163,Caries-causing actinomycetes-33,Veillonella parvula-25102,Corynebacterium striatum-510,Bifidobacterium longum-412,Gastric streptococci-4,Gordonibacter pamelaeae-6955	Candida albicans-126,Candida glabrata-130	BK virus-158						Circovirus type 16-3, Staphylococcus haemolyticus-130,Corynebacterium genitalium-2,Circovirus type 16-3,Propionibacterium nanum-2	Yes	AAC(6')-Ie-APH(2'')-Ia bifunctional protein|APH(3')-IIIa|APH(6)-Id|CTX-M|oqxA|sul2|TEM|tet(M)|vanA|vanY gene in vanM cluster	Enterococcus faecalis|Enterococcus faecalis|Klebsiella pneumoniae|Klebsiella pneumoniae|Klebsiella pneumoniae|Klebsiella pneumoniae|Klebsiella pneumoniae|Enterococcus faecalis|Enterococcus faecalis|Enterococcus faecalis	No		Alive	31	3	150	3.29	601.4	14.82	No		No	No	No
P23	Cancer	Male	172	75	25.3515	65	Hilar Cholangiocarcinoma	T3N1M0	III	No	Yes	2024.03.26	Negative	No					1,2					Enterococcus faecalis-9414								Micrococcus luteus-3,Granular Propionibacterium-3-,Acinetobacter johnsonii-12	Yes	AAC(6')-Ie-APH(2'')-Ia|aad(6)|APH(3')-IIIa|dfrG|tetM	Enterococcus faecalis|Enterococcus faecalis|Enterococcus faecalis|Enterococcus faecalis|Enterococcus faecalis	No		Alive	77	12	160	3.26	269.7	14.01	No		Yes	No	No
P24	Cancer	Male	173	70	23.3887	60	Rectal Cancer	T3N1M0	III	No	Yes	2024.11.19	Positive	No	Klebsiella pneumoniae-3,Enterococcus faecium-3		Human cytomegalovirus-216,EB virus-2		2					Pseudomonas aeruginosa-3230734,Klebsiella pneumoniae-810344,Bacteroides thetaiotaomicron-600952,Bacteroides fragilis-381629,Enterococcus faecium-356804,Eubacterium limosum-4203,Prevotella intermedia-853,Wolinella succinogenes-2319,Bifidobacterium longum-3468,Gordonibacter pamelaeae-3234	Candida glabrata-7278	Human cytomegalovirus-2						Kocuria kristinae-2, Staphylococcus haemolyticus-11,Bacteroides cellulosolvens-9829	Yes	AAC(6')-Ib|CTX-M|KPC|OXA|PDC|SHV|sul1|TEM|tet(A)|tet(M)	Klebsiella pneumoniae|Klebsiella pneumoniae|Pseudomonas aeruginosa|Pseudomonas aeruginosa|Pseudomonas aeruginosa|Klebsiella pneumoniae|Pseudomonas aeruginosa|Pseudomonas aeruginosa|Klebsiella pneumoniae|Enterococcus faecalis	No		Alive	48	10	221	58.08	2400	23.36	No		No	No	No
P25	Cancer	Male	168	55	19.487	60	Rectal Cancer	T3N0M0	II	Yes	No	2024.12.03	Positive	Yes	Klebsiella pneumoniae-4,Enterococcus faecium-15364	Candida albicans-124																Capnocytophaga gingivalis-6,Capnocytophaga sputigena-28,Salivary mycoplasma-137,Veillonella parvula-23,Abiotrophia defectiva-139,Rhodococcus rhodochrous-69	Yes	AAC(6')-Ii|APH(2'')|APH(3')-IIIa|dfrG|SHV|tet(M)	Enterococcus faecalis|Enterococcus faecalis|Enterococcus faecalis|Enterococcus faecalis|Klebsiella pneumoniae|Enterococcus faecalis	Yes	scm	Alive	23	10	34	0.1	112.3	13.3	No		No	No	No
P26	Cancer	Male	175	67	21.8776	60	Hepatocellular Carcinoma	T4N1M0	III	No	Yes	2025.02.15	Negative	No			EB virus-6		2					Actinomyces gerencseriae-89									No			No		Alive	26	9	74	0.94	20.53	8.69	No		No	No	No
P27	Cancer	Male	178	83	26.1962	61	Colon Cancer	T3N0M0	II	Yes	No	2025.01.13	Positive	No			Human cytomegalovirus-455		3									Serratia marcescens-127,Streptococcus pneumoniae-1438,Enterococcus faecalis-3225,Enterococcus faecium-12127,Corynebacterium striatum-3919989	Candida albicans-2997	Human cytomegalovirus-7-12,Human herpesvirus 6B-22		Corynebacterium jeikeium-2,Malassezia globosa-3, Campylobacter showae-170,Neisseria elongata-1943,Campylobacter-6005,Capnocytophaga gingivalis-8072,Staphylococcus epidermidis-17030,Staphylococcus haemolyticus-813,Salivary mycoplasma-1694,Veillonella parvula-2866,Lactobacillus rhamnosus-22291,Corynebacterium imitans-4843	Yes	AAC(6')-Ie-APH(2'')-Ia bifunctional protein|AAC(6')-Ii|aad(6)|dfrE|mel|tet(L)|tet(M)|vanX gene in vanA cluster	Enterococcus faecalis|Enterococcus faecalis|Enterococcus faecalis|Enterococcus faecalis|Streptococcus pneumoniae|Enterococcus faecalis|Enterococcus faecalis|Enterococcus faecalis	No		Alive	14	14	79	0.18	56.67	14.01	Yes	6	Yes	Yes	No
P28	Cancer	Male	168	63	22.3214	43	Gastric Cancer	T4N3M0	III	No	Yes	2025.07.05	Positive	Yes	Escherichia coli-30,Enterococcus faecalis-35		Human cytomegalovirus-18		2					Bacteroides thetaiotaomicron-11,Bacteroides fragilis-3,牙龈卟啉单胞菌-16,Enterococcus faecalis-74,Enterococcus faecium-33,Clostridium difficile-337,齿龈欧氏菌-1058,Clostridium botulinum-12,Faecalibacterium prausnitzii-9,Gastric streptococci-60								Circovirus type 24-4,Circovirus type 29-4	Yes	optrA|tet(M)	Enterococcus faecalis|Enterococcus faecalis	No		Alive	62	5	126	3.23	1014	10.9	No		No	No	No
P29	Cancer	Male	170	80	27.6817	46	Hepatocellular Carcinoma	T1N0M0	I	Yes	No	2024.12.13	Negative	No					2					Enterococcus cecorum-22,Lactobacillus crispatus-19									No			No		Alive	28	6	10	0.06	41.49	23.2	No		No	No	No
P30	Cancer	Female	160	52	20.3125	73	Colon Cancer	T4N1M1	IV	Yes	Yes	2025.03.10	Negative	No					2,3	Bacteroides thetaiotaomicron-20,Bacteroides fragilis-33,Dorea longicatena-4				Acinetobacter baumannii-427		EB virus-8						Campylobacter-1034,Staphylococcus epidermidis-494239,Mycoplasma oralis-3971,Salivary mycoplasma-8235,Prevotella oralis-2505,Staphylococcus caprae-7399,Microbacterium parvum-6045,Prevotella falsenii-1536,Clostridium difficil-1072,Tannerella serpentiformis-1737	Yes	sul2	Acinetobacter baumannii	No		Dead	10	10	75	13.25	23.06	30.86	Yes	9	Yes	No	Yes
P31	Cancer	Male	170	80	27.6817	69	Rectal Cancer	T2N0M0	I	Yes	No	2024.11.21	Negative	No																			No			No		Alive	15	4	339	0.42	162.5	12.65	No		No	No	No
P32	Cancer	Male	168	68	24.093	56	Colon Cancer	T4N1Mx	IV	Yes	Yes	2025.04.18	Positive	Yes	Escherichia coli-70,Klebsiella pneumoniae-666,Enterococcus faecalis-94				2					Enterococcus faecalis-2,Microbacterium parvum-5									No			No		Alive	21	7	282	0.71	350.44	19.16	No		No	No	No
P33	Cancer	Female	163	67	25.2174	86	Rectal Cancer	T3N2M1	IV	No	Yes	2024.12.08	Negative	No					2					Escherichia coli-9,Enterococcus faecalis-189	Candida glabrata-2098							Staphylococcus hominis-4,Keratinophilic bacteria-4	Yes	tet(M)	Enterococcus faecalis	No		Alive	31	6	83	0.06	59.56	13.11	No		No	No	No
P34	Cancer	Female	150	45	20	60	Rectal Cancer	T3N0M0	II	No	Yes	2024.06.08	Positive	No			Human cytomegalovirus-21																No			No		Alive	28	10	442	15.21	342.4	17.49	No		Yes	No	No
P35	Cancer	Male	163	44.5	16.7488	70	Gastric Cancer	T4N2M1	IV	No	Yes	2024.05.31	Negative	No																			No			No		Alive	25	4	125	3.8	178.2	6.88	No		No	No	No
P36	Cancer	Female	164	74	27.5134	47	Colon Cancer	T4N2M0	III	No	No	2025.04.11	Positive	No					1	Pseudomonas aeruginosa-2641319,Enterococcus faecium-12363,Veillonella parvula-26909,Rothia mucilaginosa-8454,Corynebacterium striatum-292362,Abiotrophia defectiva-872,Rhodococcus rhodochrous-6731,Xylose-oxidizing colorless bacterium-4291,Enterobacter cloacae complex-2045,Stenotrophomonas maltophilia-212231		Human herpesvirus type 1-7										Rhodococcus equi-39,Corynebacterium-13	Yes	AAC(6')-Ie-APH(2'')-Ia bifunctional protein|ACT|APH(3')-Ia|APH(6)-Id|dfrG|oqxB|OXA|PDC|Pseudomonas aeruginosa catB7|tet(M)	Enterococcus faecalis|Enterobacter cloacae|Pseudomonas aeruginosa|Pseudomonas aeruginosa|Enterococcus faecalis|Stenotrophomonas maltophilia|Pseudomonas aeruginosa|Pseudomonas aeruginosa|Pseudomonas aeruginosa|Enterococcus faecalis	No		Alive	4	4	121	1.88	88.78	54.82	No		No	No	No
P37	Cancer	Male	175	85	27.7551	69	Colon Cancer	T2N0M0	I	Yes	No	2024.10.21	Negative	No																			No			No		Alive	12	6	132	1.78	105.6	17.91	No		No	No	No
P38	Cancer	Female	153	57	24.3496	83	Colon Cancer	T4N0Mx	IV	No	Yes	2024.09.24	Negative	No					2					Klebsiella pneumoniae-539,Bacteroides fragilis-5030,Bacteroides fragilis-207,Prevotella intermedia-2499,Sutterella wadsworthensis-359,Bacteroides fragilis-21870,Clostridium botulinum-201,Bifidobacterium longum-689,Faecalibacterium prausnitzii-444,Gastric streptococci-205								Moraxella osloensis-26,Eubacterium eligens-661,Acinetobacter johnsonii-19,Restrictive Malassezia-15,Chryseobacterium hominis-5	Yes	oqxB	Klebsiella pneumoniae	No		Dead	13	13	117	1.91	＞5000	19	Yes	5	Yes	No	Yes
P39	Cancer	Male	170	45	15.5709	74	Gastric Cancer	T2N1M0	II	Yes	No	2025.04.24	Positive	No			Human herpesvirus type 1-4,Human cytomegalovirus-305,EB virus-4																No			No		Alive	21	21	198	0.24	225.22	20.56	Yes	11	Yes	Yes	Yes
P40	Cancer	Female	156	58	23.833	63	Cholangiocarcinoma	T3N0M0	III	Yes	No	2025.04.16	Negative	No					2					Neisseria sicca-50,Streptococcus parasanguinis-197,Abiotrophia defectiva-18,Rhodococcus rhodochrous-2427,Actinomycesodontolyticus-21									No			No		Alive	29	10	168	0.69	874.7	22.17	No		No	No	No
P41	Cancer	Male	165	66	24.2424	68	Colon Cancer	T4N0M0	II	Yes	No	2024.05.31	Positive	No	Klebsiella pneumoniae-21				2													Restrictive Malassezia-54	No			No		Alive	26	7	184	2.29	342.1	17.9	No		No	No	No
P42	Cancer	Male	170	72	24.9135	67	Gastric Cancer	T4N1M0	III	No	Yes	2024.10.15	Positive	Yes	Stomach spindle bacteria-44,Atypical Veillonella-7				2					Stomach spindle bacteria-73,Streptococcus salivarius-1265,Streptococcus parasanguinis-1012,Caries-causing actinomycetes-111,Atypical Veillonella-163,Rothia mucilaginosa-476,Clostridioides difficile-199,Megasphaera micronuciformis-191,Actinomycesodontolyticus-199,Prevotella-504								Corynebacterium argentoratense-63,Parascardovia denticolens-18,Leptotrichia wadei-17,Circovirus type 29-3	No			No		Alive	14	6	244	28.35	330.8	7.04	No		No	No	No
P43	Cancer	Male	175	75	24.4898	61	Hepatocellular Carcinoma	T4N1M0	III	No	Yes	2025.02.28	Negative	No					2														No			No		Alive	19	5	70	3.19	22.1	9.87	No		No	No	No
P44	Cancer	Male	172	92	31.0979	60	Hepatocellular Carcinoma	T1N0M0	I	Yes	No	2025.08.20	Positive	No	Escherichia coli-1				1,2	Escherichia coli-1079,Enterococcus faecium-22				Escherichia coli-3,Enterococcus faecium-93413,Microbacterium parvum-3									Yes	1. AAC(3)-Ia|AAC(6')-Ib|dfrA14|QnrS|TEM 2. AAC(6')-Ie-APH(2'')-Ia bifunctional protein|AAC(6')-Ii|APH(3')-IIIa|dfrG|tet(M)	1. Escherichia coli|Escherichia coli|Escherichia coli|Escherichia coli|Escherichia coli 2. Enterococcus faecalis|Enterococcus faecalis|Enterococcus faecalis|Enterococcus faecalis|Enterococcus faecalis	Yes	2. ecbA/fss3,scm	Alive	20	7	78	2.27	157.8	12.78	No		No	No	No
P45	Cancer	Female	158	55	22.0317	89	Colon Cancer	T3N1M0	III	No	No	2024.07.16	Positive	Yes	Pseudomonas aeruginosa-5,Streptococcus pneumoniae-40602,Corynebacterium striatum-21295,Streptococcus pseudopneumoniae-312371	Candida albicans-16926	EB virus-3388															Streptococcus oralis-161141,Atopobium Parvulum-26929,Prevotella oralis-13028,Veillonella parvula-36144,Rhizobium viscosum-326585,Granulicatella adiacens-30706,Abiotrophia defectiva-92779,Infant streptococcus-96250,Prevotella vespertina-22339	Yes	ANT(3'')|tet(M)	Pseudomonas aeruginosa|Streptococcus pneumoniae	Yes	cbpA/pspC,pavA,nanA	Alive	24	9	168	0.71	72.95	16.51	No		Yes	No	No
P46	Cancer	Female	155	62	25.8065	93	Gallbladder cancer	T4N1M0	IV	No	No	2024.06.08	Positive	No	Acinetobacter baumannii-5		EB virus-3		2					Helicobacter pylori-25,Enterococcus faecalis-918,Prevotella oralis-531,Prevotella-242,Veillonella parvula-198,Microbacterium parvum-170,Corynebacterium striatum-238,Granulicatella adiacens-106,Gastric streptococci-399,Acinetobacter baumannii-1357	Candida albicans-113594,Candida glabrata-14038							Circovirus type 15-3	No			No		Dead	40	40	189	31.51	1211	23.62	Yes	16	Yes	No	Yes
P47	Cancer	Male	163	42	15.8079	73	Rectal Cancer	T2N0M0	I	Yes	No	2024.09.18	Positive	Yes	Bacteroides fragilis-42,Bacteroides thetaiotaomicron-45,Enterococcus faecium-57,Enterobacter cloacae complex-47		EB virus-34		2， 3					Pseudomonas aeruginosa-14714,Bacteroides fragilis-132586,Bacteroides thetaiotaomicron-24364,Enterococcus faecium-88587,Clostridium difficile-3372,Clostridium perfringens-13405,Microbacterium parvum-2518,Wolinella succinogenes-2072,Faecalibacterium prausnitzii-1523,Enterobacter cloacae complex-17165	Tropical Candida-349			Klebsiella pneumoniae-6,Serratia marcescens-12,Enterococcus faecium-237,Stenotrophomonas maltophilia-5562	Tropical Candida-4999			Lactococcus lactis-140,Lactobacillus gasseri-30,Lactobacillus fermentum-37,Moraxella osloensis-292,Malassezia globosa-20,Malassezia arunalokei-17	Yes	2. AAC(6')-Ie-APH(2'')-Ia bifunctional protein|ACT|ANT(3'')|APH(3')-IIIa|oqxB|OXA|Pseudomonas aeruginosa catB7|sul1|tet(M)|vanH gene in vanA cluster	2. Enterococcus faecalis|Enterobacter cloacae|Pseudomonas aeruginosa|Enterococcus faecalis|Enterobacter cloacae|Pseudomonas aeruginosa|Pseudomonas aeruginosa|Enterobacter cloacae|Enterococcus faecalis|Enterococcus faecalis	No		Dead	30	15	402	92.01	4406	36.76	Yes	9	No	No	Yes
P48	Cancer	Male	172	72	24.3375	59	Hepatocellular Carcinoma	T2N0M0	II	Yes	No	2023.10.15	Negative	No																			No			No		Alive	18	18	134	0.74	390.4	26.01	Yes	5	Yes	No	No
P49	Cancer	Male	178	71	22.4088	73	Colon Cancer	T4N1M1	IV	No	Yes	2024.05.01	Positive	No					2													Circovirus type 24-3	No			No		Alive	29	14	132	0.18	177.8	9.71	No		Yes	No	No
P50	Cancer	Male	173	70	23.3887	84	Hilar Cholangiocarcinoma	T2N0M0	II	Yes	No	2024.11.20	Positive	No			Human herpesvirus type 1-337,Human cytomegalovirus-58,EB virus-4		1													Corynebacterium matruchotii-6.Acinetobacter radioresistens-4	No			No		Alive	12	8	89	3.42	379.65	11.09	No		No	No	No
P51	Cancer	Male	163	73	27.4756	68	Gastric Cancer	T2N1M0	II	Yes	No	2024.07.14	Positive	No					2													Circovirus type 18-3	No			No		Alive	14	8	271	1.63	238.5	18.18	No		No	No	No
P52	Cancer	Female	158	65	26.0375	72	Colon Cancer	T3N0M0	II	Yes	No	2025.07.03	Negative	No					2	Microbacterium parvum-11													No			No		Alive	26	7	111	0.2	289.4	12.65	No		No	No	No
P53	Non-Cancer	Male	176	87	28.0863	58	Acute Severe Pancreatitis	NA	NA	No	No	2025.03.19	Positive	No	Bacteroides fragilis-5,Acinetobacter baumannii-15				2					Escherichia coli-1130,Bacteroides fragilis-6852,Enterococcus faecium-2144,Clostridium perfringens-4,Dialister Pneumosintes-7,Corynebacterium striatum-1916,Megasphaera micronuciformis-5,Dorea longicatena-520,Acinetobacter baumannii-65193,Stenotrophomonas maltophilia-3513								Corynebacterium imitans-3	Yes	ADC|APH(3'')-Ib|APH(3')-IIIa|dfrA17|mphA|OXA-23|TEM|tet(B)|tet(M)|vanH gene in vanM cluster, AAC(3)-II|AAC(6')-Ie-APH(2'')-Ia bifunctional protein|AAC(6')-Ii|aad(6)|ANT(3'')|CTX-M|dfrA14|sul1	Acinetobacter baumannii|Acinetobacter baumannii|Enterococcus faecalis|Escherichia coli|Escherichia coli|Acinetobacter baumannii|Acinetobacter baumannii|Acinetobacter baumannii|Escherichia coli|Enterococcus faecalis, Escherichia coli|Enterococcus faecalis|Enterococcus faecalis|Enterococcus faecalis|Escherichia coli|Escherichia coli|Escherichia coli|Escherichia coli	No		Alive	32	32	186	1.23	229.5	19.53	Yes	17	Yes	No	Yes
P54	Non-Cancer	Male	169	60	21.0077	70	Acute Severe Pancreatitis	NA	NA	No	No	2024.04.03	Positive	Yes	Staphylococcus aureus-76				1,2	Citrobacter koseri-46,Escherichia coli-94,Morganella morganii-12,Proteus mirabilis-154,Bacteroides fragilis-138,Staphylococcus aureus-2712463,Enterococcus faecium-125363,Enterococcus avium-887755,Corynebacterium striatum-134077	Candida parapsilosis-14070			Escherichia coli-938,Klebsiella oxytoca-62,Morganella morganii-29,Proteus mirabilis-934,Bacteroides fragilis-1250,Staphylococcus aureus-2200177,Enterococcus faecium-170183,Clostridium perfringens-5,Enterococcus avium-222654,Corynebacterium striatum-166								Moraxella osloensis-9,Acinetobacter johnsonii-3,Kocuria palustris-3, Micrococcus luteus-4,Staphylococcus epidermidis-122,Acinetobacter johnsonii-3,Malassezia japonica-3	Yes	1.ANT(9)-Ia|APH(3')-IIIa|PC1 beta-lactamase (blaZ)|Staphylococcus aureus mupA conferring resistance to mupirocin|tet(K), 2.aad(6)|ANT(9)-Ia|APH(3'')-Ib|APH(3')-IIIa|APH(6)-Id|mecA|mecR1|OXA-140|tet(A)|tetM	1.Staphylococcus aureus|Staphylococcus aureus|Staphylococcus aureus|Staphylococcus aureus|Staphylococcus aureus, 2.Enterococcus faecalis|Staphylococcus aureus|Escherichia coli|Staphylococcus aureus|Escherichia coli|Staphylococcus aureus|Staphylococcus aureus|Escherichia coli|Escherichia coli|Staphylococcus aureus	No		Dead	5	5	50	36.24	46.04	24.62	Yes	5	No	Yes	Yes
P55	Non-Cancer	Male	172	45	15.2109	68	Gastroesophageal Reflux Disease	NA	NA	No	No	2023.10.30	Positive	No	Streptococcus pneumoniae-11																	Streptococcus salivarius-17,Streptococcus parasanguinis-13,Gemella haemolysans-10,Rothia dentocariosa-7,Corynebacterium argentoratense-3,Rhizobium viscosum-13,Prevotella falsenii-3,Gemella haemolysans-4,Prevotella salivae-3	No			No		Alive	48	5	167	0.38	260.9	12.15	No		No	No	No
P56	Non-Cancer	Male	174	83	27.4145	54	Acute Severe Pancreatitis	NA	NA	No	No	2023.07.20	Positive	Yes	Klebsiella pneumoniae-564		Human cytomegalovirus-4		2	Klebsiella pneumoniae-347813													Yes	CTX-M-106|KPC-9|LAP-2|QnrS3|SHV-61 2.CTX-M-65|KPC-2|rmtB|sul2|tet(A)	Klebsiella pneumoniae|Klebsiella pneumoniae|Klebsiella pneumoniae|Klebsiella pneumoniae|Klebsiella pneumoniae, 2.Klebsiella pneumoniae|Klebsiella pneumoniae|Klebsiella pneumoniae|Klebsiella pneumoniae|Klebsiella pneumoniae	No		Alive	35	17	125	17.23	236.4	15.58	No		Yes	No	No
P57	Non-Cancer	Male	182	77	23.246	31	Acute Severe Pancreatitis	NA	NA	No	No	2025.08.17	Positive	Yes	Klebsiella pneumoniae-80		Human cytomegalovirus-16		2	Klebsiella pneumoniae-960													Yes	CTX-M|rmtB|SHV|TEM|tet(A)	Klebsiella pneumoniae|Klebsiella pneumoniae|Klebsiella pneumoniae|Klebsiella pneumoniae|Klebsiella pneumoniae	No		Alive	13	13	76	0.22	87.72	13.83	No		Yes	No	No
P58	Non-Cancer	Male	180	73	22.5309	48	Liver Cirrhosis	NA	NA	No	No	2023.12.27	Negative	No					1				Clonorchis sinensis-2844										No			No		Alive	15	10	78	57.48	636.9	12.6	No		No	No	No
P59	Non-Cancer	Male	170	57	19.7232	61	Acute Severe Pancreatitis	NA	NA	No	No	2025.03.17	Positive	Yes	Escherichia coli-44				2	Escherichia coli-7445													Yes	2.CTX-M	2.Escherichia coli	No		Alive	17	12	111	10.61	16.81	11.21	No		Yes	No	No
P60	Non-Cancer	Male	168	64	22.6757	88	Gallstones with Gangrenous Cholecystitis	NA	NA	No	No	2025.01.27	Positive	Yes	Acinetobacter baumannii-131,Stenotrophomonas maltophilia-50	Candida krusei-5314,Candida albicans-12291,Aspergillus fumigatus-133	Human herpesvirus type 1-1935,EB virus-8															Staphylococcus epidermidis-5016-316,Lacticaseibacillus paracasei-3-3,2124|Salivary mycoplasma-113790-5194,33033|Microbacterium parvum-92-3,555313|Phocaeicola abscessus-5-3	Yes	AAC(3)-Ia|AAC(6')-Ib|catB8|OXA	Acinetobacter baumannii|Acinetobacter baumannii|Acinetobacter baumannii|Acinetobacter baumannii	No		Dead	9	5	169	5.94	67.88	21.72	Yes	5	No	No	Yes
P61	Non-Cancer	Male	170	69	23.8754	33	Acute Severe Pancreatitis	NA	NA	No	No	2024.05.16	Positive	No			Human cytomegalovirus-3																No			No		Alive	18	6	104	0.22	131.7	5.9	No		No	No	No
P62	Non-Cancer	Male	171	71	24.281	74	Acute Severe Pancreatitis	NA	NA	No	No	2024.10.02	Positive	No			EB virus-2																No			No		Alive	4	4	114	6.87	64.58	14.39	No		No	No	No
P63	Non-Cancer	Male	168	75	26.5731	58	Acute Severe Pancreatitis	NA	NA	No	No	2023.11.17	Positive	Yes	Klebsiella pneumoniae-292,Bacteroides thetaiotaomicron-166,Enterococcus faecium-3				2	Pseudomonas aeruginosa-230505,Klebsiella pneumoniae-41613,Bacteroides thetaiotaomicron-37975,Bacteroides fragilis-6409,Enterococcus faecium-17669,Xylose-oxidizing colorless bacterium-24337,bacteroides salyersiae-31977,Acinetobacter baumannii-12747												Circovirus type 15-15-,687360|Circovirus type 21-3-,687363|Circovirus type 24-5-, 2.Circovirus type 15-34-	Yes	tet(A), 2.AAC(3)-IId|APH(3')-IIIa|dfrA14|dfrG|KPC-11|mphA|tet(A)|tetM|vanHA	Klebsiella pneumoniae, 2.Klebsiella pneumoniae|Enterococcus faecalis|Klebsiella pneumoniae|Enterococcus faecalis|Klebsiella pneumoniae|Klebsiella pneumoniae|Klebsiella pneumoniae|Enterococcus faecalis|Enterococcus faecalis	No		Dead	109	68	202	2.78	129.6	18.05	Yes	11	Yes	Yes	Yes
P64	Non-Cancer	Male	177	87	27.7698	45	Acute Severe Pancreatitis	NA	NA	No	No	2025.05.25	Positive	No			Human cytomegalovirus-3684,EB virus-56231																No			No		Alive	17	7	238	0.64	93.79	17.69	No		No	No	No
P65	Non-Cancer	Female	150	60	26.6667	55	Acute Severe Pancreatitis	NA	NA	No	No	2024.03.13	Positive	Yes	Klebsiella pneumoniae-43		EB virus-2		2	Klebsiella pneumoniae-1237844,Enterococcus faecium-4240													Yes	2.AAC(6')-Ie-APH(2'')-Ia|aad(6)|APH(3')-IIIa|CTX-M-15|KPC-2|LAP-2|TEM-1|tetM|vanYM	2.Enterococcus faecalis|Enterococcus faecalis|Enterococcus faecalis|Klebsiella pneumoniae|Klebsiella pneumoniae|Klebsiella pneumoniae|Klebsiella pneumoniae|Enterococcus faecalis|Enterococcus faecalis	No		Alive	22	14	75	0.31	87.45	27.17	No		No	No	No
P66	Non-Cancer	Male	170	69	23.8754	51	Acute Severe Pancreatitis	NA	NA	No	No	2024.07.08	Positive	No					2	Acinetobacter baumannii-2752628												Circovirus type 18-3-, 2.Staphylococcus epidermidis-5309970-,Staphylococcus haemolyticus-158067-,Pseudogenital Corynebacterium-25065-,38304|Tuberculosis-causing stearic acid bacilli-29319-,Malassezia furfur-10099-	Yes	2.armA|OXA-23|sul1|TEM|tet(B)	2.Acinetobacter baumannii|Acinetobacter baumannii|Acinetobacter baumannii|Acinetobacter baumannii|Acinetobacter baumannii	No		Alive	35	35	184	3.4	621.7	29.78	Yes	9	Yes	Yes	Yes
P67	Non-Cancer	Male	176	73	23.5666	49	Liver Cirrhosis	NA	NA	No	No	2023.10.25	Negative	No																			No			No		Alive	17	6	17	19.94	26.09	4.5	No		No	No	No
P68	Non-Cancer	Male	180	90	27.7778	34	Acute Severe Pancreatitis	NA	NA	No	No	2024.02.25	Positive	Yes	Enterococcus faecium-12		Human cytomegalovirus-88,EB virus-3		2,2	Pseudomonas aeruginosa-24,Enterococcus faecium-3461,Corynebacterium striatum-3,Enterobacter cloacae complex-8890,Acinetobacter baumannii-1118,Stenotrophomonas maltophilia-1275	Candida glabrata-18294			Pseudomonas aeruginosa-11,Enterococcus faecium-871,Enterobacter cloacae complex-231,Acinetobacter baumannii-323,Stenotrophomonas maltophilia-215	Candida glabrata-290527								Yes	ACT-16|tetM	Enterobacter cloacae|Enterococcus faecalis	No		Alive	19	19	222	23.16	＞5000	30.01	No		Yes	No	No
P69	Non-Cancer	Female	155	55	22.8928	51	Acute Severe Pancreatitis	NA	NA	No	No	2024.01.17	Positive	Yes	Enterococcus faecium-108				2	Enterococcus faecium-8480												Micrococcus luteus-3,Granular Propionibacterium-3, Circovirus type 20-5	No			No		Alive	17	5	42	0.24	416	11.41	No		No	No	No
P70	Non-Cancer	Male	168	90	31.8878	20	Acute Severe Pancreatitis	NA	NA	No	No	2024.08.15	Positive	Yes	Klebsiella pneumoniae-233				2	Klebsiella pneumoniae-110784,Enterococcus faecium-13785,Stenotrophomonas maltophilia-17	Candida parapsilosis-262,Exophiala werneckii-11											Circovirus type 18-3,Circovirus type 19-3,Circovirus type 24-4,Circovirus type 29-3, Staphylococcus epidermidis-3,Malassezia furfur-11,Circovirus type 29-3	Yes	2.AAC(6')-Ie-APH(2'')-Ia bifunctional protein|AAC(6')-Ii|APH(3')-IIIa|dfrG|KPC|LAP|SHV|sul2|tet(A)|tet(M)	2.Enterococcus faecalis|Enterococcus faecalis|Enterococcus faecalis|Enterococcus faecalis|Klebsiella pneumoniae|Klebsiella pneumoniae|Klebsiella pneumoniae|Klebsiella pneumoniae|Klebsiella pneumoniae|Enterococcus faecalis	No		Alive	98	98	108	1.61	84.77	33.64	No		Yes	No	No
P71	Non-Cancer	Male	168	75	26.5731	75	Acute Severe Pancreatitis	NA	NA	No	No	2025.05.08	Positive	No	Escherichia coli-4				1	Corynebacterium striatum-144926,Enterococcus faecium-37905,Staphylococcus aureus-6689,Escherichia coli-997													No			No		Alive	17	8	278	8.33	147.9	16.36	No		No	No	No
P72	Non-Cancer	Female	167	90	32.2708	24	Acute Severe Pancreatitis	NA	NA	No	No	2024.09.22	Positive	Yes	Klebsiella pneumoniae-50		EB virus-11		2	Klebsiella pneumoniae-1686497,Enterococcus faecium-891,Corynebacterium striatum-2162												Micrococcus luteus-7,Staphylococcus hominis-3-,Trueperella pyogenes-11,Staphylococcus caprae-3,Moraxella osloensis-49,Corynebacterium imitans-12,Corynebacterium-4	Yes	2.CTX-M|KPC|oqxB|SHV|TEM	2.Klebsiella pneumoniae|Klebsiella pneumoniae|Klebsiella pneumoniae|Klebsiella pneumoniae|Klebsiella pneumoniae	No		Alive	34	34	319	100	562.9	17.64	Yes	12	No	Yes	No
P73	Non-Cancer	Male	177	79	25.2163	53	Acute Severe Pancreatitis	NA	NA	No	No	2024.07.03	Positive	No			EB virus-3																No			No		Alive	13	13	223	1.08	162.3	17.42	No		No	No	No
P74	Non-Cancer	Female	169	70	24.5089	31	Acute Severe Pancreatitis	NA	NA	No	No	2024.08.14	Positive	No	Bacteroides ovatus-31				2	Escherichia coli-287037,Klebsiella pneumoniae-3159,Bacteroides thetaiotaomicron-125820,Bacteroides fragilis-435633,Enterococcus faecium-10197,Bacteroides ovatus-1205171, Odoribacter splanchnicus-873039,Wolinella succinogenes-446464,Eggerthella lenta-89213,Dorea longicatena-23802												Staphylococcus epidermidis-131	Yes	2.aad(6)|APH(3')-IIIa|APH(6)-Id|KPC|OXA-23|QnrS|sul2|tet(A)	2.Enterococcus faecalis|Enterococcus faecalis|Escherichia coli|Escherichia coli|Acinetobacter baumannii|Escherichia coli|Escherichia coli|Escherichia coli	No		Alive	27	21	209	0.36	84.08	33.33	No		Yes	No	No
P75	Non-Cancer	Male	175	75	24.4898	32	Acute Severe Pancreatitis	NA	NA	No	No	2024.08.10	Positive	Yes	Klebsiella pneumoniae-10,Klebsiella quasipneumoniae-82				2	Klebsiella pneumoniae-16680,Finegoldia magna-2404,Enterococcus faecium-1046,Prevotella-2407,Sutterella wadsworthensis-71898,Bacteroides fragilis-25342,Bifidobacterium longum-1074,Enterobacter cloacae complex-8797,Stenotrophomonas maltophilia-166804,Klebsiella pneumoniae-112818												Squirrel Staphylococcus-9,Circovirus type 6-9,Circovirus type 16-27, Staphylococcus epidermidis-321,Keratinophilic bacteria-45,Granular Propionibacterium-18016,Pseudogenital Corynebacterium-19, Tuberculosis-causing stearic acid bacilli-15,Circovirus type 16-6	Yes	2.AAC(6')-Ii|CMH|OKP|oqxA|oqxB|sul2|tet(M)	2.Enterococcus faecalis|Enterobacter cloacae|Klebsiella pneumoniae|Klebsiella pneumoniae|Klebsiella pneumoniae|Klebsiella pneumoniae|Enterococcus faecalis	No		Alive	15	10	442	2.9	78.95	21.56	No		No	No	No
P76	Non-Cancer	Female	170	66.5	23.0104	27	Acute Severe Pancreatitis	NA	NA	No	No	2024.06.21	Positive	Yes	Escherichia coli-138																	Restrictive Malassezia-48,Circovirus type 24-31	No			No		Alive	43	21	392	3.42	312.2	22.94	Yes	9	No	No	No
P77	Non-Cancer	Female	140	60	30.6122	60	Acute Severe Pancreatitis	NA	NA	No	No	2024.07.05	Positive	No			Hepatitis B virus-2357		2		Candida albicans-511											Circovirus type 29-19, Circovirus type 16-5,Circovirus type 29-11	No			No		Alive	19	19	318	4.21	3730	27.65	No		Yes	No	No
P78	Non-Cancer	Male	179	87	27.1527	43	Acute Severe Pancreatitis	NA	NA	No	No	2025.08.01	Positive	No	Burkholderia-16				2	Peptostreptococcus anaerobius-4,Streptococcus pharyngitis-141,Enterococcus faecalis-58193,Prevotella-148,Leclercia adecarboxylata-124,Bifidobacterium longum-2192,Burkholderia-684284,Klebsiella michiganensis-14												Corynebacterium glutamicum-3	Yes	2.AAC(6')-Ie-APH(2'')-Ia bifunctional protein|ACT|APH(3')-IIIa|dfrE|oqxB|tet(M)	2.Enterococcus faecalis|Burkholderia|Enterococcus faecalis|Enterococcus faecalis|Burkholderia|Enterococcus faecalis	No		Alive	11	7	128	0.24	82.15	12.78	No		No	No	No
P79	Non-Cancer	Male	176	75	24.2123	42	Acute Severe Pancreatitis	NA	NA	No	No	2025.01.19	Positive	No					2	Staphylococcus aureus-4729												Circovirus type 3-12,Circovirus type 16-17	No			No		Alive	7	7	45	0.34	29.71	11.93	No		No	No	No
P80	Non-Cancer	Female	162	77	29.34	36	Acute Severe Pancreatitis	NA	NA	No	No	2024.02.19	Positive	Yes	Klebsiella michiganensis-452				2	Pseudomonas aeruginosa-632,Enterococcus faecium-725317-,Rothia mucilaginosa-11,Corynebacterium striatum-7,Bifidobacterium longum-42,Klebsiella michiganensis-24478	Tropical Candida-49964											Staphylococcus epidermidis-452252,Tuberculosis-causing stearic acid bacilli-325,7Restrictive Malassezia-4	Yes	2.AAC(6')-Ie-APH(2'')-Ia|aad(6)|dfrA12|NDM-1|sul1|TEM-183	2.Enterococcus faecalis|Enterococcus faecalis|Klebsiella michiganensis|Klebsiella michiganensis|Klebsiella michiganensis|Klebsiella michiganensis	No		Alive	30	30	89	0.18	344.6	10.53	No		No	No	Yes
P81	Non-Cancer	Male	180	100	30.8642	23	Acute Severe Pancreatitis	NA	NA	No	No	2023.10.27	Positive	No	Pseudomonas aeruginosa-6,Enterococcus faecium-7				1,2	Klebsiella pneumoniae-534,Enterococcus faecium-1054				Pseudomonas aeruginosa-2597,Neisseria sicca-329,Klebsiella pneumoniae-69333,Bacteroides thetaiotaomicron-499,Bacteroides fragilis-154,Enterococcus faecium-83022,Caries-causing actinomycetes-69,Stenotrophomonas maltophilia-7523,Xylose-oxidizing colorless bacterium-2235,Acinetobacter baumannii-2149		EB virus-316						Staphylococcus kloosii-2, Circovirus type 15-3,Circovirus type 24-3, Circovirus type 5-4	Yes	1.AAC(3)-IId|AAC(6')-Ie-APH(2'')-Ia|dfrA14|dfrG|KPC-2|mphA|OXA-435|tet(A), 1.CTX-M-40|TEM-117	1.Klebsiella pneumoniae|Enterococcus faecalis|Klebsiella pneumoniae|Enterococcus faecalis|Klebsiella pneumoniae|Klebsiella pneumoniae|Acinetobacter baumannii|Klebsiella pneumoniae, 1.Klebsiella pneumoniae|Klebsiella pneumoniae	No		Alive	31	25	124	59.24	312.8	18.13	No		Yes	No	No
P82	Non-Cancer	Male	178	89	28.0899	44	Acute Severe Pancreatitis	NA	NA	No	No	2024.07.04	Positive	Yes	Staphylococcus aureus-1237597																		Yes	PC1 beta-lactamase (blaZ)	Staphylococcus aureus	Yes	clfB,clfA,fnbB,spa,coa	Alive	14	14	91	0.1	62.03	19.78	No		Yes	No	Yes
P83	Non-Cancer	Male	174	88	29.0659	57	Acute Severe Pancreatitis	NA	NA	No	No	2025.08.29	Positive	No	Escherichia coli-12	Tropical Candida-10			2	Escherichia coli-81794,Bacteroides uniformis-32527,Enterococcus faecium-23407,Clostridium perfringens-194,Eggerthella lenta-173,Dorea longicatena-1153,Acinetobacter baumannii-11835	Candida glabrata-5											Restrictive Malassezia-2	Yes	2.AAC(3)-II|AAC(6')-Ii|ADC|APH(3')-IIIa|APH(6)-Id|mphA|OXA-23|sul2|TEM|tet(M)	2.Escherichia coli|Enterococcus faecalis|Acinetobacter baumannii|Enterococcus faecalis|Escherichia coli|Escherichia coli|Acinetobacter baumannii|Escherichia coli|Escherichia coli|Enterococcus faecalis	No		Alive	21	21	78	0.96	116.6	14.14	Yes	6	Yes	No	Yes
P84	Non-Cancer	Male	167	69	24.7409	78	Acute Severe Pancreatitis	NA	NA	No	No	2025.08.25	Positive	Yes	Pseudomonas aeruginosa-177,Klebsiella pneumoniae-164				2	Pseudomonas aeruginosa-5403497,Klebsiella pneumoniae-230476,Staphylococcus aureus-7,Enterococcus faecium-43,Enterobacter cloacae complex-411526,Acinetobacter baumannii-11301,Stenotrophomonas maltophilia-218502	Candida albicans-321											Circovirus type 16-22,Circovirus type 29-13	Yes	AAC(3)-II|AAC(6')-Ib|CTX-M|LAP|QnrS, 2.ACT|CTX-M|DHA-1|mphE|oqxB|OXA|PDC|SHV|sul1|tet(A)	Klebsiella pneumoniae|Klebsiella pneumoniae|Klebsiella pneumoniae|Klebsiella pneumoniae|Klebsiella pneumoniae, 2.	No		Alive	30	18	206	0.69	918.5	13.83	No		No	No	No
P85	Non-Cancer	Female	154	57	24.0344	71	Obstructive Jaundice	NA	NA	No	No	2024.08.03	Negative	No					2													Staphylococcus xylosus-5,Kytococcus sedentarius-667,Acinetobacter johnsonii-44,Restrictive Malassezia-11,Rhodococcus equi-85	No			No		Alive	40	8	201	1.65	155.3	18.29	No		No	No	No
P86	Non-Cancer	Male	173	90	30.0712	55	Acute Severe Pancreatitis	NA	NA	No	No	2025.09.03	Positive	No		Rhizopus microsporus-3	Human cytomegalovirus-352,EB virus-32,Human herpesvirus 6B-3		1,2,3						Liquefying Serratia-4,Enterococcus faecium-133			Burkholderia cepacia-6	Candida glabrata-2,Rhizopus microsporus-431,Candida auris-218709	Human cytomegalovirus-1218,EB virus-7,Human herpesvirus 6B-5		Moraxella osloensis-1, Staphylococcus cohnii-3,Moraxella osloensis-16,Staphylococcus ureilyticus-7,Circovirus type 11-3,Circovirus type 24-2, Lactococcus lactis-2,Corynebacterium glucuronolyticum-2,Circovirus type 24-10,Circovirus type 29-7	No			No		Dead	40	40	160	11.68	1067	29.91	Yes	15	Yes	Yes	Yes
P87	Non-Cancer	Male	179	84	26.2164	68	Acute Severe Pancreatitis	NA	NA	No	No	2023.09.13	Positive	Yes	Escherichia coli-464		Human cytomegalovirus-4		2	Escherichia coli-515198													Yes	sul2, 2.APH(3'')-Ib|APH(6)-Id|dfrA14|sul2|TEM-1	Escherichia coli, 2.Escherichia coli|Escherichia coli|Escherichia coli|Escherichia coli|Escherichia coli	No		Alive	9	3	252	3.1	＞5000	16.74	No		No	No	No
P88	Non-Cancer	Male	176	86	27.7634	45	Acute Severe Pancreatitis	NA	NA	No	No	2024.03.28	Positive	Yes	Klebsiella pneumoniae-1817		Human cytomegalovirus-498,EB virus-5		2					Klebsiella pneumoniae-114799,Enterococcus faecium-14,Stenotrophomonas maltophilia-179								Circovirus type 28-4,Circovirus type 29-5	Yes	2.AAC(6')-Ib-cr|CTX-M-15|KPC-24|mphA|TEM-1	2.Klebsiella pneumoniae|Klebsiella pneumoniae|Klebsiella pneumoniae|Klebsiella pneumoniae|Klebsiella pneumoniae	No		Alive	50	46	197	1.58	115.4	27.22	No		No	No	No
P89	Non-Cancer	Male	175	95	31.0204	37	Acute Severe Pancreatitis	NA	NA	No	No	2024.08.21	Positive	No			Human cytomegalovirus-7		2					Pseudomonas aeruginosa-21,Escherichia coli-71748,Klebsiella pneumoniae-84,Acinetobacter baumannii-287		Human cytomegalovirus-48						Staphylococcus haemolyticus-10,Tuberculosis-causing stearic acid bacilli-3,Malassezia globosa-7,Circovirus type 16-3,Circovirus type 19-27	Yes	2.AAC(3)-II|ADC|ANT(3'')|CTX-M|OXA|sul1|TEM	2.Escherichia coli|Acinetobacter baumannii|Escherichia coli|Escherichia coli|Acinetobacter baumannii|Escherichia coli|Escherichia coli	No		Alive	18	18	203	18.21	557.6	15.74	No		No	No	No
P90	Non-Cancer	Female	155	40	16.6493	58	Acute Severe Pancreatitis	NA	NA	No	No	2023.12.21	Positive	No			Human cytomegalovirus-4		2					Escherichia coli-1793,Streptococcus agalactiae-4,Enterococcus faecium-7029,Veillonella parvula-2383,Corynebacterium striatum-1373	Candida glabrata-656,Tropical Candida-3377							Circovirus type 13-11	Yes	2.AAC(6')-Ib-cr|aad(6)|APH(3')-IIIa|catB3|CTX-M-82|mphA|sul2	2.Escherichia coli|Enterococcus faecalis|Enterococcus faecalis|Escherichia coli|Escherichia coli|Escherichia coli|Escherichia coli	No		Alive	19	19	138	2.95	206.6	17.67	No		Yes	No	No
P91	Non-Cancer	Male	165	80	29.3848	63	Acute Severe Pancreatitis	NA	NA	No	No	2024.03.18	Positive	No	Pseudomonas aeruginosa-13				2					Pseudomonas aeruginosa-137568,Klebsiella pneumoniae-422940,Bacteroides fragilis-123,Stenotrophomonas maltophilia-8418								Circovirus type 19-3,Circovirus type 24-10	Yes	2.CrpP|CTX-M-65|KPC-2|PDC-2|rmtB|SHV-11|TEM-1	2.Pseudomonas aeruginosa|Klebsiella pneumoniae|Klebsiella pneumoniae|Pseudomonas aeruginosa|Klebsiella pneumoniae|Klebsiella pneumoniae|Klebsiella pneumoniae	No		Alive	8	8	103	0.29	183.8	21.81	No		No	No	No
P92	Non-Cancer	Male	175	70	22.8571	51	Acute Severe Pancreatitis	NA	NA	No	No	2023.10.18	Positive	Yes	Pseudomonas aeruginosa-11,Klebsiella pneumoniae-68		Human herpesvirus type 1-84,Human cytomegalovirus-736		2,3					Escherichia coli-31,Klebsiella pneumoniae-1343256,Salmonella enterica-12				Pseudomonas aeruginosa-62102,Stenotrophomonas maltophilia-11644,Corynebacterium striatum-5,Acinetobacter baumannii-372		Human herpesvirus type 1-23196		Xylose-fermenting Staphylococcus-3	Yes	AAC(6')-Ib7|dfrA14|SHV-64|TEM-95|tet(A), 2.dfrA14|NDM-1|SHV-134|sul2|tet(A), 3.CrpP	Klebsiella pneumoniae|Klebsiella pneumoniae|Klebsiella pneumoniae|Klebsiella pneumoniae|Klebsiella pneumoniae, 2.Klebsiella pneumoniae|Klebsiella pneumoniae|Klebsiella pneumoniae|Klebsiella pneumoniae|Klebsiella pneumoniae, 3.Pseudomonas aeruginosa	No		Alive	21	21	374	20.11	2779	29,.39	Yes	6	Yes	No	No
P93	Non-Cancer	Male	176	85	27.4406	56	Acute Severe Pancreatitis	NA	NA	No	No	2024.11.03	Positive	Yes	Campylobacter-7,Klebsiella pneumoniae-451,Enterococcus faecium-4				2，2					Campylobacter-75769-,Klebsiella pneumoniae-2792714, Enterococcus faecium-449333-,Pseudomonas aeruginosa-149182, Lactobacillus paracasei-15832, Lactobacillus plantarum-3736, Porphyromonas gingivalis-2564, Veillonella parvula-495, Acinetobacter baumannii-196	Tropical Candida-24	Human cytomegalovirus-4		Enterococcus faecium-292646,Pseudomonas aeruginosa-636659,Acinetobacter baumannii-566,Stenotrophomonas maltophilia-427	Tropical Candida-37, Candida albicans-13	Human cytomegalovirus-5		Circovirus type 16-5, 2.Circovirus type 16-19,Circovirus type 29-5, Corynebacterium freneyi-6-,Circovirus type 15-3,Propionibacterium nanum-24	Yes	AAC(3)-II|oqxB|SHV, 2.AAC(6')-Ie-APH(2'')-Ia bifunctional protein|APH(3')-IIIa|CTX-M|oqxB|QnrB|sul2|tet(A),exoT,exoU,exoY,hcp1,lasB, AAC(3)-II|AAC(6')-Ie-APH(2'')-Ia bifunctional protein|AAC(6')-Ii|oqxB|OXA|Pseudomonas aeruginosa catB7|SHV|sul2|tet(A)|vanH gene in vanM cluster	Klebsiella pneumoniae|Klebsiella pneumoniae|Klebsiella pneumoniae, 2.Enterococcus faecalis|Enterococcus faecalis|Klebsiella pneumoniae|Klebsiella pneumoniae|Klebsiella pneumoniae|Klebsiella pneumoniae|Klebsiella pneumoniae, Enterococcus faecalis|Enterococcus faecalis|Enterococcus faecalis|Pseudomonas aeruginosa|Acinetobacter baumannii|Acinetobacter baumannii|Pseudomonas aeruginosa|Pseudomonas aer…	Yes	iutA, 2.exoT,exoU,exoY,hcp1,lasB	Alive	14	9	177	42.55	667.1	28.34	No		No	No	No
P94	Non-Cancer	Female	162	50	19.052	51	Acute Severe Pancreatitis	NA	NA	No	No	2024.03.04	Positive	Yes	Escherichia coli-107		Human cytomegalovirus-162		2					Escherichia coli-22883									Yes	2.aadA5|CTX-M-82|mphA|QnrS1|sul1	2.Escherichia coli|Escherichia coli|Escherichia coli|Escherichia coli|Escherichia coli	No		Alive	41	27	211	0.13	207	14.48	Yes	11	Yes	Yes	No
P95	Non-Cancer	Female	178	80	25.2493	22	Acute Severe Pancreatitis	NA	NA	No	No	2023.07.21	Positive	No					2	Fusobacterium nucleatum-3,Staphylococcus aureus-6	Candida albicans-5											Acinetobacter johnsonii-3	Yes	msrA	Staphylococcus aureus	No		Alive	36	7	169	0.95	803.5	25.52	No		No	No	No
P96	Non-Cancer	Female	165	68	24.977	30	Acute Severe Pancreatitis	NA	NA	No	No	2023.09.26	Positive	Yes	Enterococcus faecium-94				2					Enterococcus faecium-27-									No			No		Alive	17	10	210	0.2	97.96	24.4	No		No	No	No
P97	Non-Cancer	Male	175	94	30.6939	53	Acute Severe Pancreatitis	NA	NA	No	No	2024.10.12	Negative	No																			No			No		Alive	9	3	229	0.67	96.98	20.67	No		No	No	No
P98	Non-Cancer	Male	168	75	26.5731	46	Acute Severe Pancreatitis	NA	NA	No	No	2025.08.11	Positive	No					1,2	Stenotrophomonas maltophilia-2				Stenotrophomonas maltophilia-29677									Yes	2.oqxB	2.Stenotrophomonas maltophilia	No		Alive	12	12	51	0.07		16.68	Yes	7	No	No	No
P99	Non-Cancer	Female	158	65	26.0375	72	Acute Severe Pancreatitis	NA	NA	No	No	2024.03.24	Positive	Yes	Klebsiella pneumoniae-658		Human cytomegalovirus-1482,EB virus-59		3					Enterococcus faecium-412,Acinetobacter baumannii-175189,Pseudomonas aeruginosa-400, Klebsiella pneumoniae-55	Candida albicans-157	EB virus-46, Human cytomegalovirus- 38		Enterococcus faecium-7,Acinetobacter baumannii-357756	Candida albicans-937				Yes	3,ADC-73|APH(3')-Ia|APH(3'')-Ib|mphE|tet(B)|tetM	3,Acinetobacter baumannii|Acinetobacter baumannii|Acinetobacter baumannii|Acinetobacter baumannii|Acinetobacter baumannii|Enterococcus faecalis	No		Alive	13	13	138	4.53	68.5	13.8	Yes	3	Yes	No	No
P100	Non-Cancer	Male	168	70	24.8016	57	Acute Severe Pancreatitis	NA	NA	No	No	2025.07.29	Positive	No	Pseudomonas aeruginosa-1,Escherichia coli-6		Human cytomegalovirus-9		1	Pseudomonas aeruginosa-911,Escherichia coli-30755,Staphylococcus aureus-172,Gordon's streptococcus-110,Enterococcus faecalis-10	Candida glabrata-128			Pseudomonas aeruginosa-3		EB virus-1		Pseudomonas aeruginosa-455868,Haemophilus influenzae-47128,Staphylococcus aureus-625,Corynebacterium striatum-3	Candida glabrata-28	Human herpesvirus type 1-92885,EB virus-2088,β-Human papillomavirus type 3-7		Micrococcus luteus-2,Acinetobacter johnsonii-4, 3.Propionic acid bacteria-2245,Salivary mycoplasma-710,Forsythia suspensa-930,Microbacterium parvum-3686,Rhodococcus rhodochrous-1090,Restrictive Malassezia-10304,Dental actinomycetes-902,Actinomyces massiliensis-145,Tannerella serpentiformis-1117,Malassezia arunalokei-1230	Yes	1. floR|sul1|tet(M) 2. OXA|PDC|Pseudomonas aeruginosa catB7 3. ANT(3'')|floR|linG|mecA|QnrS|tet(A), APH(6)-Id|mecA|OXA|PC1 beta-lactamase (blaZ)|PDC|Pseudomonas aeruginosa catB7|TEM|tet(M), ANT(3'')|floR|linG|mecA|QnrS|tet(A)	1. Escherichia coli|Escherichia coli|Escherichia coli 2. Pseudomonas aeruginosa|Pseudomonas aeruginosa|Pseudomonas aeruginosa 3. Pseudomonas aeruginosa|Staphylococcus aureus|Pseudomonas aeruginosa|Staphylococcus aureus|Pseudomonas aeruginosa|Pseudomonas aeruginosa|Pseudomonas aeruginosa|Staphylococcus aureus	No		Alive	20	20	244	100	＞5000	36.44	Yes	9	Yes	No	Yes
P101	Non-Cancer	Male	174	76	25.1024	67	Acute Severe Pancreatitis	NA	NA	No	No	2024.08.05	Positive	Yes	Klebsiella pneumoniae-1577				2	Klebsiella pneumoniae-2465632												Restrictive Malassezia-3	Yes	CTX-M|dfrA1|KPC|SHV|tet(A)	Klebsiella pneumoniae|Klebsiella pneumoniae|Klebsiella pneumoniae|Klebsiella pneumoniae|Klebsiella pneumoniae	No		Dead	9	9	335	100	2993	27.41	Yes	9	Yes	No	Yes
P102	Non-Cancer	Male	176	70	22.5981	45	Acute Severe Pancreatitis	NA	NA	No	No	2025.03.14	Positive	No			Human cytomegalovirus-214		2													Circovirus type 16-3	No			No		Alive	25	25	172	0.38	173.93	29.7	Yes	11	Yes	No	Yes
P103	Non-Cancer	Male	175	76	24.8163	54	Acute Severe Pancreatitis	NA	NA	No	No	2025.04.13	Positive	Yes	Klebsiella pneumoniae-75,Enterococcus faecium-25				2，2	Klebsiella pneumoniae-75,Enterococcus faecium-25				Pseudomonas aeruginosa-1142545,Klebsiella pneumoniae-1334564,Enterococcus faecalis-113648,Enterococcus faecium-2090571,Bifidobacterium longum-535	Candida glabrata-3483			Pseudomonas aeruginosa-214816,Klebsiella pneumoniae-1427335,Enterococcus faecalis-65207,Enterococcus faecium-164100	Candida glabrata-133			Circovirus type 24-30-,Circovirus type 29-55	Yes	1. CTX-M|KPC|NDM 2. AAC(6')-Ie-APH(2'')-Ia bifunctional protein|DHA-1|KPC|mphE|oqxB|sul2|tet(L)|tet(M)|vanA|vanM	1. Klebsiella pneumoniae|Klebsiella pneumoniae|Klebsiella pneumoniae 2. Enterococcus faecalis|Klebsiella pneumoniae|Klebsiella pneumoniae|Klebsiella pneumoniae|Klebsiella pneumoniae|Klebsiella pneumoniae|Enterococcus faecalis|Enterococcus faecalis|Enterococcus faecalis|Enterococcus faecalis	No		Alive	8	8	193	13.78	＞5000	52.02	No		No	No	No
P104	Non-Cancer	Male	170	78	26.9896	50	Acute Closed Abdominal Injury	NA	NA	No	No	2024.01.28	Positive	No	Megasphaera elsdenii-3,Prevotella copri-85				2	Bacteroides fragilis-370,Megasphaera elsdenii-227,Streptococcus salivarius-8,Visceral odor-producing bacteria-121,Wolinella succinogenes-171,Bacteroides fragilis-159,Prevotella-5330,Bifidobacterium longum-1426,Alistipes onderdonkii-91	Aureobasidium pullulans-64												No			No		Alive	13	7	211	6.08	513.8	18.52	No		No	No	No
P105	Non-Cancer	Male	168	74	26.2188	77	Liver Abscess	NA	NA	No	No	2025.07.23	Positive	No						Eikenella corrodens-256,Campylobacter-1944,Streptococcus pharyngitis-136864,Caries-causing actinomycetes-114,Veillonella parvula-198,Microbacterium parvum-98,Hemolytic streptococci-72,Gastric streptococci-11,Jejunal Prevotella-189		Human cytomegalovirus-3											No			No		Alive	8	1	50	41.29	22.54	16.11	No		No	No	No
P106	Non-Cancer	Male	176	90	29.0548	43	Acute Severe Pancreatitis	NA	NA	No	No	2024.03.21	Negative	No					2														No			No		Alive	17	17	468	27.69	344.8	13.01	No		Yes	No	Yes
P107	Non-Cancer	Female	166	52	18.8707	68	Acute Severe Pancreatitis	NA	NA	No	No	2025.07.30	Positive	No			Human cytomegalovirus-65																No			No		Alive	19	16	290	1.62	166.1	11.37	No		No	No	No
[truncated: 15 more columns]

## Sheet: Table S3
Table S3: Baseline of patients in cancer group
	Cancer Patients n = 52
Cancer type
Carcinoma of the Ampulla of Vater	2(3.85%)
Cholangiocarcinoma	3(5.77%)
Colon Cancer	11(21.15%)
Duodenal Cancer	1(1.92%)
Gallbladder Cancer	2(3.85%)
Gastric Cancer	12(23.08)
Hepatic Neuroendocrine Tumor	1(1.92%)
Hepatocellular Carcinoma	8(15.38%)
Hilar Cholangiocarcinoma	2(3.85%)
Rectal Cancer	10(19.23%)
TNM staging
T1	4(7.69%)
T2	13(25.00%)
T3	19(36.54%)
T4	16(30.77%)
N0	25(48.08%)
N1	22(42.31%)
N2	4(7.69%)
N3	1(1.92%)
M1	45(86.54%)
M2	5(9.62%)
Mx	2(3.85%)
Stage grouping
I	11(21.15%)
II	10(19.23%)
III	20(38.46%)
IV	11(21.15%)
Recent surgery
Yes	28(53.85%)
No	24(46.15%)
Chemotherapy or immunotherapy
Yes	19(36.39%)
No	33(63.46%)

## Sheet: Table S4
Table S4: Relative read of top 15 detected pathogens among patients
			Microbio group	Gram-Negative Bacilli	Gram-Negative Bacilli	Gram-Negative Bacilli	Anaerobes	Anaerobes	Gram-Positive Cocci	Gram-Positive Cocci	Gram-Negative Bacilli	Gram-Negative Bacilli	Fungi and Other Opportunistic Pathogens	Fungi and Other Opportunistic Pathogens	Fungi and Other Opportunistic Pathogens	Gram-Negative Bacilli	Anaerobes	Gram-Positive Cocci
Sample	Outcome	ICU Days	patient group	Klebsiella pneumoniae	Acinetobacter baumannii	Pseudomonas aeruginosa	Bacteroides vulgatus	Bacteroides thetaiotaomicron	Enterococcus faecalis	Enterococcus faecium	Enterobacter cloacae complex	Stenotrophomonas maltophilia	Candida albicans	Candida glabrata	Corynebacterium striatum	Escherichia coli	Bacteroides fragilis	Staphylococcus aureus
P01	Alive	6	Tumor	6.61471	0	0	0	0	0	0	0	0	0	0	0	0	0	0
P02	Dead	42	Tumor	0	18.3269	0	0	0	0	0	0	0	0	0	0	0	0	0
P03-Blood	Dead	34	Tumor	0	0	0	0	0	10.9344	0	0	0	0	0	0	0	0	0
P03-Bile	Dead	34	Tumor	2.32193	0	0	0	0	12.4244	0	12.9762	0	8.36194	18.386	0	0	0	0
P04	Dead	16	Tumor	0	9.62022	0	0	0	2.58496	0	10.8588	3	4.75489	0	6.91886	0	0	0
P05-Bile	Dead	34	Tumor	0	0	0	0	0	0	11.4073	0	0	0	0	0	0	0	0
P05-Blood	Dead	34	Tumor	0	0	0	0	0	0	0	0	0	0	0	0	0	0	0
P06	Alive	12	Tumor	0	0	0	0	0	0	0	0	0	0	0	0	0	0	0
P07	Alive	8	Tumor	0	0	0	0	0	0	0	0	0	0	0	0	0	0	0
P08	Alive	3	Tumor	0	0	0	0	0	0	0	0	0	0	0	0	0	0	0
P09-AF	Alive	15	Tumor	0	0	0	0	0	0	10.9121	0	0	0	0	0	0	0	0
P09-Blood	Alive	15	Tumor	0	0	0	0	0	0	3.90689	0	0	0	0	0	0	0	0
P10	Alive	8	Tumor	0	8.28077	0	0	0	0	0	0	0	0	0	0	0	0	0
P11-Blood	Alive	14	Tumor	13.8113	0	0	0	0	0	8.7211	0	0	0	0	0	0	0	0
P11-BALF	Alive	14	Tumor	17.5677	0	0	0	0	0	12.7245	0	12.8847	0	0	0	0	0	0
P12	Alive	18	Tumor	2.32193	8.10329	0	0	0	0	0	0	0	0	0	0	0	0	0
P13	Alive	9	Tumor	3.90689	0	0	0	0	0	0	0	0	0	0	0	0	0	0
P14	Alive	36	Tumor	0	0	0	0	0	0	0	0	0	0	0	0	0	0	0
P15	Alive	11	Tumor	0	0	2.32193	0	0	11.8975	0	0	0	0	0	0	0	0	0
P16	Alive	5	Tumor	0	0	0	0	0	0	0	0	0	0	0	0	0	0	0
P17-Blood	Alive	8	Tumor	0	0	0	0	0	8.64386	0	11.5464	0	3.70044	0	0	0	0	0
P17-AF	Alive	8	Tumor	0	0	0	0	0	21.4852	0	13.4793	0	19.1112	0	0	0	0	0
P17-BALF	Alive	8	Tumor	0	0	0	0	0	0	0	19.845	21.3115	10.2479	0	0	0	0	0
P18	Alive	9	Tumor	0	0	0	0	2.32193	0	0	0	0	0	0	0	0	0	0
P19	Alive	2	Tumor	0	0	0	0	0	6.22882	0	0	0	0	0	0	0	0	0
P20	Alive	10	Tumor	0	0	0	0	0	0	0	0	0	0	0	0	0	0	0
P21	Alive	13	Tumor	0	0	0	0	0	0	0	0	0	0	0	0	0	0	0
P22-Blood	Alive	3	Tumor	0	0	0	0	0	0	5.88264	0	0	0	0	0	0	0	0
P22-AF	Alive	3	Tumor	12.857	0	0	0	0	0	19.2813	0	0	6.98868	7.03342	8.99718	0	0	0
P23	Alive	12	Tumor	0	0	0	0	0	13.2007	0	0	0	0	0	0	0	0	0
P24-Blood	Alive	10	Tumor	2	0	0	0	0	0	2	0	0	0	0	0	0	0	0
P24-AF	Alive	10	Tumor	19.6282	0	21.6234	18.5418	19.1969	0	18.4448	0	0	0	12.8295	0	0	0	0
P25	Alive	10	Tumor	2.32193	0	0	0	0	0	13.9074	0	0	6.96578	0	0	0	0	0
P26	Alive	9	Tumor	0	0	0	0	0	0	0	0	0	0	0	0	0	0	0
P27-Blood	Alive	14	Tumor	0	0	0	0	0	0	0	0	0	0	0	0	0	0	0
P27-AF	Alive	14	Tumor	0	0	0	0	0	11.6555	13.5661	0	0	11.5498	0	21.9024	0	0	0
P28-Blood	Alive	5	Tumor	0	0	0	0	0	5.16993	0	0	0	0	0	0	4.9542	0	0
P28-AF	Alive	5	Tumor	0	0	0	2	3.58496	6.22882	5.08746	0	0	0	0	0	0	0	0
P29	Alive	6	Tumor	0	0	0	0	0	0	0	0	0	0	0	0	0	0	0
P30-Bile	Alive	10	Tumor	0	0	0	5.08746	4.39232	0	0	0	0	0	0	0	0	0	0
P30-AF	Alive	10	Tumor	0	8.74147	0	0	0	0	0	0	0	0	0	0	0	0	0
P31	Dead	4	Tumor	0	0	0	0	0	0	0	0	0	0	0	0	0	0	0
P32-Blood	Alive	7	Tumor	9.38154	0	0	0	0	6.56986	0	0	0	0	0	0	6.14975	0	0
P32-AF	Alive	7	Tumor	0	0	0	0	0	1.58496	0	0	0	0	0	0	0	0	0
P33	Alive	6	Tumor	0	0	0	0	0	7.56986	0	0	0	0	11.0355	0	3.32193	0	0
P34	Alive	10	Tumor	0	0	0	0	0	0	0	0	0	0	0	0	0	0	0
P35	Alive	4	Tumor	0	0	0	0	0	0	0	0	0	0	0	0	0	0	0
P36-Blood	Alive	4	Tumor	0	0	21.3328	0	0	0	13.5939	0	10.9986	0	0	0	0	0	0
P36-Bile	Alive	4	Tumor	0	0	0	0	0	0	0	0	17.6953	0	0	18.1574	0	0	0
P37	Alive	6	Tumor	0	0	0	0	0	0	0	0	0	0	0	0	0	0	0
P38	Alive	13	Tumor	9.07682	0	0	7.70044	0	0	0	0	0	0	0	0	0	12.2966	0
P39	Dead	21	Tumor	0	0	0	0	0	0	0	0	0	0	0	0	0	0	0
P40	Alive	10	Tumor	0	0	0	0	0	0	0	0	0	0	0	0	0	0	0
P41	Alive	7	Tumor	4.45943	0	0	0	0	0	0	0	0	0	0	0	0	0	0
P42-Blood	Alive	6	Tumor	0	0	0	0	0	0	0	0	0	0	0	0	0	0	0
P42-AF	Alive	6	Tumor	0	0	0	0	0	0	0	0	0	0	0	0	0	0	0
P43	Alive	5	Tumor	0	0	0	0	0	0	0	0	0	0	0	0	0	0	0
P44-Blood	Alive	7	Tumor	0	0	0	0	0	0	0	0	0	0	0	0	1	0	0
P44-Bile	Alive	7	Tumor	0	0	0	0	0	0	4.52356	0	0	0	0	0	10.0768	0	0
P44-AF	Alive	7	Tumor	0	0	0	0	0	0	16.5114	0	0	0	0	0	2	0	0
P45	Alive	9	Tumor	0	0	0	0	0	0	0	0	0	14.2606	0	14.3783	0	0	0
P46-Blood	Dead	40	Tumor	0	2.58496	0	0	0	0	0	0	0	0	0	0	0	0	0
P46-AF	Dead	40	Tumor	0	10.4073	0	0	0	9.84392	0	0	0	16.7935	13.7772	7.90087	0	0	0
P47-Blood	Dead	15	Tumor	0	0	0	0	5.52356	0	5.85798	5.58496	0	0	0	0	0	5.42626	0
P47-AF	Dead	15	Tumor	0	0	13.845	0	14.5725	0	16.4348	14.0673	0	0	0	0	0	17.0166	0
P47-BALF	Dead	15	Tumor	2.80735	0	0	0	0	0	7.89482	0	12.4416	0	0	0	0	0	0
P48	Alive	18	Tumor	0	0	0	0	0	0	0	0	0	0	0	0	0	0	0
P49	Alive	14	Tumor	0	0	0	0	0	0	0	0	0	0	0	0	0	0	0
P50	Alive	8	Tumor	0	0	0	0	0	0	0	0	0	0	0	0	0	0	0
P51	Alive	8	Tumor	0	0	0	0	0	0	0	0	0	0	0	0	0	0	0
P52	Alive	7	Tumor	0	0	0	0	0	0	0	0	0	0	0	0	0	0	0
P53-Blood	Alive	32	Non-Tumor	0	4	0	0	0	0	0	0	0	0	0	0	0	2.58496	0
P53-AF	Alive	32	Non-Tumor	0	15.9925	0	0	0	0	11.0668	0	11.7789	0	0	10.9046	10.1434	12.7425	0
P54-Blood	Dead	5	Non-Tumor	0	0	0	0	0	0	0	0	0	0	0	0	0	0	6.26679
P54-Bile	Dead	5	Non-Tumor	0	0	0	0	0	0	16.9358	0	0	0	0	17.0327	6.56986	7.11894	21.3712
P54-AF	Dead	5	Non-Tumor	0	0	0	0	0	0	17.3767	0	0	0	0	7.3837	9.87498	10.2889	21.0692
P55	Alive	5	Non-Tumor	0	0	0	0	0	0	0	0	0	0	0	0	0	0	0
P56-Blood	Alive	17	Non-Tumor	9.14211	0	0	0	0	0	0	0	0	0	0	0	0	0	0
P56-AF	Alive	17	Non-Tumor	18.408	0	0	0	0	0	0	0	0	0	0	0	0	0	0
P57-Blood	Alive	13	Non-Tumor	6.33985	0	0	0	0	0	0	0	0	0	0	0	0	0	0
P57-AF	Alive	13	Non-Tumor	9.90839	0	0	0	0	0	0	0	0	0	0	0	0	0	0
P58	Alive	10	Non-Tumor	0	0	0	0	0	0	0	0	0	0	0	0	0	0	0
P59-Blood	Alive	12	Non-Tumor	0	0	0	0	0	0	0	0	0	0	0	0	5.49185	0	0
P59-AF	Alive	12	Non-Tumor	0	0	0	0	0	0	0	0	0	0	0	0	12.8622	0	0
P60	Dead	5	Non-Tumor	0	0	0	0	0	0	0	0	5.67243	13.5854	0	0	0	0	0
P61	Alive	6	Non-Tumor	0	0	0	0	0	0	0	0	0	0	0	0	0	0	0
P62	Alive	4	Non-Tumor	0	0	0	0	0	0	0	0	0	0	0	0	0	0	0
P63-Blood	Alive	68	Non-Tumor	8.19476	0	0	0	7.3837	0	2	0	0	0	0	0	0	0	0
P63-AF	Alive	68	Non-Tumor	15.3448	13.638	17.8144	12.6461	15.2128	0	14.109	0	0	0	0	0	0	0	0
P64	Alive	7	Non-Tumor	0	0	0	0	0	0	0	0	0	0	0	0	0	0	0
P65-Blood	Alive	14	Non-Tumor	5.45943	0	0	0	0	0	0	0	0	0	0	0	0	0	0
P65-AF	Alive	14	Non-Tumor	20.2394	0	0	0	0	0	12.0502	0	0	0	0	0	0	0	0
P66	Alive	35	Non-Tumor	0	21.3924	0	0	0	0	0	0	0	0	0	0	0	0	0
P67	Alive	6	Non-Tumor	0	0	0	0	0	0	0	0	0	0	0	0	0	0	0
P68-Blood	Alive	19	Non-Tumor	0	0	0	0	0	0	3.70044	0	0	0	0	0	0	0	0
P68-AF1	Alive	19	Non-Tumor	0	10.128	4.64386	0	0	0	11.7574	13.1181	10.3174	14.1556	0	2	0	0	0
P68-AF2	Alive	19	Non-Tumor	0	8.33985	3.58496	0	0	0	9.76818	7.85798	7.75489	18.1483	0	0	0	0	0
P69-Blood	Alive	5	Non-Tumor	0	0	0	0	0	0	6.76818	0	0	0	0	0	0	0	0
P69-AF	Alive	5	Non-Tumor	0	0	0	0	0	0	13.05	0	0	0	0	0	0	0	0
P70-Blood	Alive	98	Non-Tumor	7.87036	0	0	0	0	0	0	0	0	0	0	0	0	0	0
P70-AF	Alive	98	Non-Tumor	16.7574	0	0	0	0	0	13.7509	0	4.16993	0	0	0	0	0	0
P71-Blood	Alive	8	Non-Tumor	0	0	0	0	0	0	0	0	0	0	0	0	2.32193	0	0
P71-Bile	Alive	8	Non-Tumor	0	0	0	0	0	0	15.2101	0	0	0	0	17.145	9.9629	0	12.7078
P72-Blood	Alive	34	Non-Tumor	5.67243	0	0	0	0	0	0	0	0	0	0	0	0	0	0
P72-AF	Alive	34	Non-Tumor	20.6856	0	0	0	0	0	9.8009	0	0	0	0	11.0788	0	0	0
P73	Alive	13	Non-Tumor	0	0	0	0	0	0	0	0	0	0	0	0	0	0	0
P74-Blood	Alive	21	Non-Tumor	0	0	0	0	0	0	0	0	0	0	0	0	0	0	0
P74-AF	Alive	21	Non-Tumor	11.6257	0	0	18.7328	16.941	0	13.316	0	0	0	0	0	18.1309	0	0
P75-Blood	Alive	10	Non-Tumor	3.45943	0	0	0	0	0	0	0	0	0	0	0	0	0	0
P75-AF	Alive	10	Non-Tumor	14.0259	0	0	0	0	0	10.032	13.103	17.3478	0	0	0	0	0	0
P76	Alive	21	Non-Tumor	0	0	0	0	0	0	0	0	0	0	0	0	7.11894	0	0
P77	Alive	19	Non-Tumor	0	0	0	0	0	0	0	0	0	9	0	0	0	0	0
P78-Blood	Alive	7	Non-Tumor	0	0	0	0	0	0	0	0	0	0	0	0	0	0	0
P78-AF	Alive	7	Non-Tumor	0	0	0	0	0	15.8286	0	0	0	0	0	0	0	0	0
P79	Alive	7	Non-Tumor	0	0	0	0	0	0	0	0	0	0	0	0	0	0	12.2076
P80-Blood	Alive	30	Non-Tumor	0	0	0	0	0	0	0	0	0	0	0	0	0	0	0
P80-AF	Alive	30	Non-Tumor	0	0	9.30606	0	0	0	19.4683	0	0	0	0	3	0	0	0
P81-Blood	Alive	25	Non-Tumor	9.0634	0	2.80735	0	0	0	3	0	0	0	0	0	0	0	0
P81-Bile	Alive	25	Non-Tumor	16.0813	0	0	0	0	0	10.043	0	0	0	0	0	0	0	0
P81-AF	Alive	25	Non-Tumor	0	11.0701	11.3432	7.27612	8.96578	0	16.3412	0	12.879	0	0	0	0	0	0
P82	Alive	14	Non-Tumor	0	0	0	0	0	0	0	0	0	0	0	0	0	0	20.2391
P83-Blood	Alive	21	Non-Tumor	0	0	0	0	0	0	0	0	0	0	0	0	3.70044	0	0
P83-AF	Alive	21	Non-Tumor	0	13.5309	0	0	0	0	14.5147	0	0	0	2.58496	0	16.3197	0	0
P84-Blood	Alive	18	Non-Tumor	7.36632	0	7.47573	0	0	0	0	0	0	8.33092	0	0	0	0	0
P84-AF	Alive	18	Non-Tumor	17.8143	13.4643	22.3655	0	0	0	5.45943	18.6506	17.7373	0	0	0	0	0	3
P85	Alive	8	Non-Tumor	0	0	0	0	0	0	0	0	0	0	0	0	0	0	0
P86-Blood	Dead	40	Non-Tumor	0	0	0	0	0	0	0	0	0	0	0	0	0	0	0
P86-AF	Dead	40	Non-Tumor	0	0	0	0	0	0	7.06609	0	0	0	0	0	0	0	0
P86-BALF	Dead	40	Non-Tumor	0	0	0	0	0	0	0	0	0	0	1.58496	0	0	0	0
P87-Blood	Alive	3	Non-Tumor	0	0	0	0	0	0	0	0	0	0	0	0	8.86109	0	0
P87-AF	Alive	3	Non-Tumor	0	0	0	0	0	0	0	0	0	0	0	0	18.9748	0	0
P88-Blood	Alive	46	Non-Tumor	10.8281	0	0	0	0	0	0	0	0	0	0	0	0	0	0
P88-AF	Alive	46	Non-Tumor	16.8088	0	0	0	0	0	3.90689	0	7.49185	0	0	0	0	0	0
P89-Blood	Alive	18	Non-Tumor	0	0	0	0	0	0	0	0	0	0	0	0	0	0	0
P89-AF	Alive	18	Non-Tumor	6.40939	8.16993	4.45943	0	0	0	0	0	0	0	0	0	16.1307	0	0
P90-Blood	Alive	19	Non-Tumor	0	0	0	0	0	0	0	0	0	0	0	0	0	0	0
P90-AF	Alive	19	Non-Tumor	0	0	0	0	0	0	12.7793	0	0	0	9.35975	10.4242	10.809	0	0
P91-Blood	Alive	8	Non-Tumor	0	0	3.80735	0	0	0	0	0	0	0	0	0	0	0	0
P91-AF	Alive	8	Non-Tumor	18.6886	0	17.0698	0	0	0	0	0	13.0394	0	0	0	0	6.9542	0
P92-Blood	Alive	21	Non-Tumor	6.10852	0	3.58496	0	0	0	0	0	0	0	0	0	0	0	0
P92-AF	Alive	21	Non-Tumor	20.3573	0	0	0	0	0	0	0	0	0	0	0	5	0	0
P92-BALF	Alive	21	Non-Tumor	0	8.54303	15.9224	0	0	0	0	0	13.5074	0	0	2.58496	0	0	0
P93-Blood	Alive	9	Non-Tumor	8.82018	0	0	0	0	0	2.32193	0	0	0	0	0	0	0	0
P93-AF1	Alive	9	Non-Tumor	21.4132	7.62205	17.1867	0	0	0	18.7774	0	0	0	0	0	0	0	0
P93-AF2	Alive	9	Non-Tumor	0	9.1472	19.2802	0	0	0	18.1588	0	8.74147	3.80735	0	0	0	0	0
P94-Blood	Alive	27	Non-Tumor	0	0	0	0	0	0	0	0	0	0	0	0	6.75489	0	0
P94-AF	Alive	27	Non-Tumor	0	0	0	0	0	0	0	0	0	0	0	0	14.4821	0	0
P95	Alive	7	Non-Tumor	0	0	0	0	0	0	0	0	0	2.58496	0	0	0	0	2.80735
P96-Blood	Alive	10	Non-Tumor	0	0	0	0	0	0	6.56986	0	0	0	0	0	0	0	0
P96-AF	Alive	10	Non-Tumor	0	0	0	0	0	0	4.80735	0	0	0	0	0	0	0	0
P97	Alive	3	Non-Tumor	0	0	0	0	0	0	0	0	0	0	0	0	0	0	0
P98-Bile	Alive	12	Non-Tumor	0	0	0	0	0	0	0	0	1.58496	0	0	0	0	0	0
P98-AF	Alive	12	Non-Tumor	0	0	0	0	0	0	0	0	14.8571	0	0	0	0	0	0
P99-Blood	Alive	13	Non-Tumor	9.36413	0	0	0	0	0	0	0	0	0	0	0	0	0	0
P99-BALF1	Alive	13	Non-Tumor	5.80735	18.4486	8.64746	0	0	0	8.69	0	0	7.30378	0	0	0	0	0
P99-BALF2	Alive	13	Non-Tumor	0	17.4186	0	0	0	0	3	0	0	9.87344	0	0	0	0	0
P100-Blood	Alive	20	Non-Tumor	0	0	1	0	0	0	0	0	0	0	0	0	2.80735	0	0
P100-Bile	Alive	20	Non-Tumor	0	0	9.83289	0	0	3.45943	0	0	0	0	7.01123	0	14.9086	0	7.43463
P100-AF	Alive	20	Non-Tumor	0	0	2	0	0	0	0	0	0	0	0	0	0	0	0
P100-BALF	Alive	9	Non-Tumor	0	0	18.7983	0	0	0	0	0	0	0	4.85798	2	0	0	9.29002
P101-Blood	Dead	9	Non-Tumor	10.6239	0	0	0	0	0	0	0	0	0	0	0	0	0	0
P101-AF	Dead	9	Non-Tumor	21.2335	0	0	0	0	0	0	0	0	0	0	0	0	0	0
P102	Alive	25	Non-Tumor	0	0	0	0	0	0	0	0	0	0	0	0	0	0	0
P103-Blood	Alive	8	Non-Tumor	6.24793	0	4.70044	0	0	0	4.70044	0	0	0	0	0	0	0	0
P103-AF1	Alive	8	Non-Tumor	20.3479	0	20.1238	0	0	16.7942	20.9955	0	0	0	11.7665	0	0	0	0
P103-AF2	Alive	8	Non-Tumor	20.4449	0	17.7127	0	0	15.9928	17.3242	0	0	0	7.06609	0	0	0	0
P104-Blood	Alive	7	Non-Tumor	0	0	0	0	0	0	0	0	0	0	0	0	0	0	0
P104-AF	Alive	7	Non-Tumor	0	0	0	8.53528	0	0	0	0	0	0	0	0	0	0	0
P105	Alive	1	Non-Tumor	0	0	0	0	0	0	0	0	0	0	0	0	0	0	0
P106	Alive	17	Non-Tumor	0	0	0	0	0	0	0	0	0	0	0	0	0	0	0
P107	Alive	16	Non-Tumor	0	0	0	0	0	0	0	0	0	0	0	0	0	0	0

## Sheet: Table S5
Table S5: Distribution of resistance gene among patients
Patient	Microbial	Microbial Group	Resistance Gene	Resistance Gene Group	Patients group
P02	Acinetobacter baumannii	Gram-negative bacillus	armA	High-Level Aminoglycoside Resistance	Cancer
P02	Acinetobacter baumannii	Gram-negative bacillus	mph	Macrolide-Lincosamide-Streptogramin B Resistance	Cancer
P02	Acinetobacter baumannii	Gram-negative bacillus	OXA	Beta-Lactam Resistance	Cancer
P02	Acinetobacter baumannii	Gram-negative bacillus	TEM	Beta-Lactam Resistance	Cancer
P02	Acinetobacter baumannii	Gram-negative bacillus	tet	Tetracycline Resistance	Cancer
P03	Enterobacter cloacae	Gram-negative bacillus	ACT	Aminoglycoside Resistance	Cancer
P03	Enterobacter cloacae	Gram-negative bacillus	APH	Aminoglycoside Resistance	Cancer
P03	Enterococcus faecalis	Gram-positive coccus	dfr	Trimethoprim Resistance	Cancer
P03	Enterococcus faecalis	Gram-positive coccus	dfr	Trimethoprim Resistance	Cancer
P03	Enterobacter cloacae	Gram-negative bacillus	oqx	Quinolone Resistance	Cancer
P03	Enterococcus faecalis	Gram-positive coccus	tet	Tetracycline Resistance	Cancer
P03	Enterococcus faecalis	Gram-positive coccus	tet	Tetracycline Resistance	Cancer
P03	Enterococcus faecalis	Gram-positive coccus	van	Glycopeptide Resistance	Cancer
P04	Enterobacter cloacae	Gram-negative bacillus	ACT	Aminoglycoside Resistance	Cancer
P04	Enterobacter cloacae	Gram-negative bacillus	MIR	Beta-Lactam Resistance	Cancer
P04	Acinetobacter baumannii	Gram-negative bacillus	OXA	Beta-Lactam Resistance	Cancer
P04	Acinetobacter baumannii	Gram-negative bacillus	TEM	Beta-Lactam Resistance	Cancer
P04	Streptococcus pneumoniae	Gram-positive coccus	tet	Tetracycline Resistance	Cancer
P05	Enterococcus faecium	Gram-positive coccus	APH	Aminoglycoside Resistance	Cancer
P05	Morganella morganii	Gram-negative bacillus	floR	Chloramphenicol/Florfenicol Resistance	Cancer
P05	Klebsiella pneumoniae	Gram-negative bacillus	sul	Sulfonamide Resistance	Cancer
P05	Enterococcus faecium	Gram-positive coccus	tet	Tetracycline Resistance	Cancer
P05	Enterococcus faecium	Gram-positive coccus	van	Glycopeptide Resistance	Cancer
P05	Enterococcus faecium	Gram-positive coccus	van	Glycopeptide Resistance	Cancer
P08	Streptococcus pneumoniae	Gram-positive coccus	tet	Tetracycline Resistance	Cancer
P09	Enterococcus faecium	Gram-positive coccus	AAC	Aminoglycoside Resistance	Cancer
P10	Acinetobacter baumannii	Gram-negative bacillus	AAC	Aminoglycoside Resistance	Cancer
P11	Enterococcus faecium	Gram-positive coccus	APH	Aminoglycoside Resistance	Cancer
P11	Klebsiella pneumoniae	Gram-negative bacillus	APH	Aminoglycoside Resistance	Cancer
P11	Klebsiella pneumoniae	Gram-negative bacillus	CTX-M	Beta-Lactam Resistance	Cancer
P11	Klebsiella pneumoniae	Gram-negative bacillus	KPC	Beta-Lactam Resistance	Cancer
P11	Klebsiella pneumoniae	Gram-negative bacillus	rmtB	High-Level Aminoglycoside Resistance	Cancer
P11	Klebsiella pneumoniae	Gram-negative bacillus	TEM	Beta-Lactam Resistance	Cancer
P12	Acinetobacter baumannii	Gram-negative bacillus	AAC	Aminoglycoside Resistance	Cancer
P13	Streptococcus pneumoniae	Gram-positive coccus	tet	Tetracycline Resistance	Cancer
P15	Enterococcus faecalis	Gram-positive coccus	AAD	Aminoglycoside Resistance	Cancer
P15	Enterococcus faecalis	Gram-positive coccus	APH	Aminoglycoside Resistance	Cancer
P15	Enterococcus faecalis	Gram-positive coccus	cat	Chloramphenicol/Florfenicol Resistance	Cancer
P15	Enterococcus faecalis	Gram-positive coccus	dfr	Trimethoprim Resistance	Cancer
P17	Enterobacter cloacae	Gram-negative bacillus	ACT	Aminoglycoside Resistance	Cancer
P17	Enterobacter cloacae	Gram-negative bacillus	MIR	Beta-Lactam Resistance	Cancer
P17	Enterobacter cloacae	Gram-negative bacillus	oqx	Quinolone Resistance	Cancer
P22	Enterococcus faecium	Gram-positive coccus	AAC	Aminoglycoside Resistance	Cancer
P22	Enterococcus faecium	Gram-positive coccus	APH	Aminoglycoside Resistance	Cancer
P22	Klebsiella pneumoniae	Gram-negative bacillus	APH	Aminoglycoside Resistance	Cancer
P22	Klebsiella pneumoniae	Gram-negative bacillus	CTX-M	Beta-Lactam Resistance	Cancer
P22	Klebsiella pneumoniae	Gram-negative bacillus	oqx	Quinolone Resistance	Cancer
P22	Klebsiella pneumoniae	Gram-negative bacillus	sul	Sulfonamide Resistance	Cancer
P22	Klebsiella pneumoniae	Gram-negative bacillus	TEM	Beta-Lactam Resistance	Cancer
P22	Enterococcus faecium	Gram-positive coccus	tet	Tetracycline Resistance	Cancer
P22	Enterococcus faecium	Gram-positive coccus	tet	Tetracycline Resistance	Cancer
P22	Enterococcus faecium	Gram-positive coccus	van	Glycopeptide Resistance	Cancer
P23	Enterococcus faecalis	Gram-positive coccus	AAC	Aminoglycoside Resistance	Cancer
P23	Enterococcus faecalis	Gram-positive coccus	AAD	Aminoglycoside Resistance	Cancer
P23	Enterococcus faecalis	Gram-positive coccus	APH	Aminoglycoside Resistance	Cancer
P23	Enterococcus faecalis	Gram-positive coccus	dfr	Trimethoprim Resistance	Cancer
P23	Enterococcus faecalis	Gram-positive coccus	tet	Tetracycline Resistance	Cancer
P24	Klebsiella pneumoniae	Gram-negative bacillus	AAC	Aminoglycoside Resistance	Cancer
P24	Klebsiella pneumoniae	Gram-negative bacillus	CTX-M	Beta-Lactam Resistance	Cancer
P24	Pseudomonas aeruginosa	Gram-negative bacillus	KPC	Beta-Lactam Resistance	Cancer
P24	Pseudomonas aeruginosa	Gram-negative bacillus	OXA	Beta-Lactam Resistance	Cancer
P24	Pseudomonas aeruginosa	Gram-negative bacillus	PDC	Beta-Lactam Resistance	Cancer
P24	Klebsiella pneumoniae	Gram-negative bacillus	SHV	Beta-Lactam Resistance	Cancer
P24	Pseudomonas aeruginosa	Gram-negative bacillus	sul	Sulfonamide Resistance	Cancer
P24	Pseudomonas aeruginosa	Gram-negative bacillus	TEM	Beta-Lactam Resistance	Cancer
P24	Klebsiella pneumoniae	Gram-negative bacillus	tet	Tetracycline Resistance	Cancer
P24	Enterococcus faecium	Gram-positive coccus	tet	Tetracycline Resistance	Cancer
P25	Enterococcus faecium	Gram-positive coccus	AAC	Aminoglycoside Resistance	Cancer
P25	Enterococcus faecium	Gram-positive coccus	APH	Aminoglycoside Resistance	Cancer
P25	Enterococcus faecium	Gram-positive coccus	APH	Aminoglycoside Resistance	Cancer
P25	Enterococcus faecium	Gram-positive coccus	dfr	Trimethoprim Resistance	Cancer
P25	Klebsiella pneumoniae	Gram-negative bacillus	SHV	Beta-Lactam Resistance	Cancer
P25	Enterococcus faecium	Gram-positive coccus	tet	Tetracycline Resistance	Cancer
P27	Enterococcus faecium	Gram-positive coccus	AAC	Aminoglycoside Resistance	Cancer
P27	Enterococcus faecium	Gram-positive coccus	AAC	Aminoglycoside Resistance	Cancer
P27	Enterococcus faecium	Gram-positive coccus	AAD	Aminoglycoside Resistance	Cancer
P27	Enterococcus faecalis	Gram-positive coccus	dfr	Trimethoprim Resistance	Cancer
P27	Streptococcus pneumoniae	Gram-positive coccus	mel	Other	Cancer
P27	Enterococcus faecalis	Gram-positive coccus	tet	Tetracycline Resistance	Cancer
P27	Enterococcus faecium	Gram-positive coccus	tet	Tetracycline Resistance	Cancer
P27	Enterococcus faecium	Gram-positive coccus	van	Glycopeptide Resistance	Cancer
P28	Enterococcus faecium	Gram-positive coccus	optrA	Oxazolidinone Resistance	Cancer
P28	Enterococcus faecalis	Gram-positive coccus	tet	Tetracycline Resistance	Cancer
P30	Acinetobacter baumannii	Gram-negative bacillus	sul	Sulfonamide Resistance	Cancer
P33	Enterococcus faecalis	Gram-positive coccus	tet	Tetracycline Resistance	Cancer
P36	Enterococcus faecium	Gram-positive coccus	AAC	Aminoglycoside Resistance	Cancer
P36	Enterobacter cloacae	Gram-negative bacillus	ACT	Aminoglycoside Resistance	Cancer
P36	Pseudomonas aeruginosa	Gram-negative bacillus	APH	Aminoglycoside Resistance	Cancer
P36	Pseudomonas aeruginosa	Gram-negative bacillus	APH	Aminoglycoside Resistance	Cancer
P36	Enterococcus faecium	Gram-positive coccus	dfr	Trimethoprim Resistance	Cancer
P36	Stenotrophomonas maltophilia	Gram-negative bacillus	oqx	Quinolone Resistance	Cancer
P36	Pseudomonas aeruginosa	Gram-negative bacillus	OXA	Beta-Lactam Resistance	Cancer
P36	Pseudomonas aeruginosa	Gram-negative bacillus	PDC	Beta-Lactam Resistance	Cancer
P36	Pseudomonas aeruginosa	Gram-negative bacillus	cat	Chloramphenicol/Florfenicol Resistance	Cancer
P36	Enterococcus faecium	Gram-positive coccus	tet	Tetracycline Resistance	Cancer
P38	Klebsiella pneumoniae	Gram-negative bacillus	oqx	Quinolone Resistance	Cancer
P44	Escherichia coli	Gram-negative bacillus	AAC	Aminoglycoside Resistance	Cancer
P44	Escherichia coli	Gram-negative bacillus	AAC	Aminoglycoside Resistance	Cancer
P44	Enterococcus faecium	Gram-positive coccus	AAC	Aminoglycoside Resistance	Cancer
P44	Enterococcus faecium	Gram-positive coccus	AAC	Aminoglycoside Resistance	Cancer
P44	Enterococcus faecium	Gram-positive coccus	APH	Aminoglycoside Resistance	Cancer
P44	Escherichia coli	Gram-negative bacillus	dfr	Trimethoprim Resistance	Cancer
P44	Enterococcus faecium	Gram-positive coccus	dfr	Trimethoprim Resistance	Cancer
P44	Escherichia coli	Gram-negative bacillus	Qnr	Quinolone Resistance	Cancer
P44	Escherichia coli	Gram-negative bacillus	TEM	Beta-Lactam Resistance	Cancer
P44	Enterococcus faecium	Gram-positive coccus	tet	Tetracycline Resistance	Cancer
P45	Pseudomonas aeruginosa	Gram-negative bacillus	ANT	Aminoglycoside Resistance	Cancer
P45	Streptococcus pneumoniae	Gram-positive coccus	tet	Tetracycline Resistance	Cancer
P47	Enterococcus faecium	Gram-positive coccus	AAC	Aminoglycoside Resistance	Cancer
P47	Enterobacter cloacae	Gram-negative bacillus	ACT	Aminoglycoside Resistance	Cancer
P47	Pseudomonas aeruginosa	Gram-negative bacillus	ANT	Aminoglycoside Resistance	Cancer
P47	Enterococcus faecium	Gram-positive coccus	APH	Aminoglycoside Resistance	Cancer
P47	Enterobacter cloacae	Gram-negative bacillus	oqx	Quinolone Resistance	Cancer
P47	Pseudomonas aeruginosa	Gram-negative bacillus	OXA	Beta-Lactam Resistance	Cancer
P47	Pseudomonas aeruginosa	Gram-negative bacillus	cat	Chloramphenicol/Florfenicol Resistance	Cancer
P47	Enterobacter cloacae	Gram-negative bacillus	sul	Sulfonamide Resistance	Cancer
P47	Enterococcus faecium	Gram-positive coccus	tet	Tetracycline Resistance	Cancer
P47	Enterococcus faecium	Gram-positive coccus	van	Glycopeptide Resistance	Cancer
P53	Escherichia coli	Gram-negative bacillus	AAC	Aminoglycoside Resistance	Non-cancer
P53	Enterococcus faecium	Gram-positive coccus	AAC	Aminoglycoside Resistance	Non-cancer
P53	Enterococcus faecium	Gram-positive coccus	AAC	Aminoglycoside Resistance	Non-cancer
P53	Enterococcus faecium	Gram-positive coccus	AAD	Aminoglycoside Resistance	Non-cancer
P53	Acinetobacter baumannii	Gram-negative bacillus	ADC	Beta-Lactam Resistance	Non-cancer
P53	Escherichia coli	Gram-negative bacillus	ANT	Aminoglycoside Resistance	Non-cancer
P53	Acinetobacter baumannii	Gram-negative bacillus	APH	Aminoglycoside Resistance	Non-cancer
P53	Enterococcus faecium	Gram-positive coccus	APH	Aminoglycoside Resistance	Non-cancer
P53	Escherichia coli	Gram-negative bacillus	CTX-M	Beta-Lactam Resistance	Non-cancer
P53	Escherichia coli	Gram-negative bacillus	dfr	Trimethoprim Resistance	Non-cancer
P53	Escherichia coli	Gram-negative bacillus	dfr	Trimethoprim Resistance	Non-cancer
P53	Escherichia coli	Gram-negative bacillus	mph	Macrolide-Lincosamide-Streptogramin B Resistance	Non-cancer
P53	Acinetobacter baumannii	Gram-negative bacillus	OXA	Beta-Lactam Resistance	Non-cancer
P53	Escherichia coli	Gram-negative bacillus	sul	Sulfonamide Resistance	Non-cancer
P53	Acinetobacter baumannii	Gram-negative bacillus	TEM	Beta-Lactam Resistance	Non-cancer
P53	Acinetobacter baumannii	Gram-negative bacillus	tet	Tetracycline Resistance	Non-cancer
P53	Escherichia coli	Gram-negative bacillus	tet	Tetracycline Resistance	Non-cancer
P53	Enterococcus faecium	Gram-positive coccus	van	Glycopeptide Resistance	Non-cancer
P54	Enterococcus faecium	Gram-positive coccus	AAD	Aminoglycoside Resistance	Non-cancer
P54	Staphylococcus aureus	Gram-positive coccus	ANT	Aminoglycoside Resistance	Non-cancer
P54	Staphylococcus aureus	Gram-positive coccus	ANT	Aminoglycoside Resistance	Non-cancer
P54	Escherichia coli	Gram-negative bacillus	APH	Aminoglycoside Resistance	Non-cancer
P54	Staphylococcus aureus	Gram-positive coccus	APH	Aminoglycoside Resistance	Non-cancer
P54	Staphylococcus aureus	Gram-positive coccus	APH	Aminoglycoside Resistance	Non-cancer
P54	Escherichia coli	Gram-negative bacillus	APH	Aminoglycoside Resistance	Non-cancer
P54	Staphylococcus aureus	Gram-positive coccus	mec	Methicillin Resistance	Non-cancer
P54	Staphylococcus aureus	Gram-positive coccus	mec	Methicillin Resistance	Non-cancer
P54	Escherichia coli	Gram-negative bacillus	OXA	Beta-Lactam Resistance	Non-cancer
P54	Staphylococcus aureus	Gram-positive coccus	blaZ	Beta-Lactam Resistance	Non-cancer
P54	Staphylococcus aureus	Gram-positive coccus	mup	Mupirocin Resistance	Non-cancer
P54	Escherichia coli	Gram-negative bacillus	tet	Tetracycline Resistance	Non-cancer
P54	Staphylococcus aureus	Gram-positive coccus	tet	Tetracycline Resistance	Non-cancer
P54	Staphylococcus aureus	Gram-positive coccus	tet	Tetracycline Resistance	Non-cancer
P56	Klebsiella pneumoniae	Gram-negative bacillus	CTX-M	Beta-Lactam Resistance	Non-cancer
P56	Klebsiella pneumoniae	Gram-negative bacillus	CTX-M	Beta-Lactam Resistance	Non-cancer
P56	Klebsiella pneumoniae	Gram-negative bacillus	KPC	Beta-Lactam Resistance	Non-cancer
P56	Klebsiella pneumoniae	Gram-negative bacillus	KPC	Beta-Lactam Resistance	Non-cancer
P56	Klebsiella pneumoniae	Gram-negative bacillus	LAP	Macrolide-Lincosamide-Streptogramin B Resistance	Non-cancer
P56	Klebsiella pneumoniae	Gram-negative bacillus	Qnr	Quinolone Resistance	Non-cancer
P56	Klebsiella pneumoniae	Gram-negative bacillus	rmtB	High-Level Aminoglycoside Resistance	Non-cancer
P56	Klebsiella pneumoniae	Gram-negative bacillus	SHV	Beta-Lactam Resistance	Non-cancer
P56	Klebsiella pneumoniae	Gram-negative bacillus	sul	Sulfonamide Resistance	Non-cancer
P56	Klebsiella pneumoniae	Gram-negative bacillus	tet	Tetracycline Resistance	Non-cancer
P57	Klebsiella pneumoniae	Gram-negative bacillus	CTX-M	Beta-Lactam Resistance	Non-cancer
P57	Klebsiella pneumoniae	Gram-negative bacillus	rmtB	High-Level Aminoglycoside Resistance	Non-cancer
P57	Klebsiella pneumoniae	Gram-negative bacillus	SHV	Beta-Lactam Resistance	Non-cancer
P57	Klebsiella pneumoniae	Gram-negative bacillus	TEM	Beta-Lactam Resistance	Non-cancer
P57	Klebsiella pneumoniae	Gram-negative bacillus	tet	Tetracycline Resistance	Non-cancer
P59	Escherichia coli	Gram-negative bacillus	CTX-M	Beta-Lactam Resistance	Non-cancer
P60	Acinetobacter baumannii	Gram-negative bacillus	AAC	Aminoglycoside Resistance	Non-cancer
P60	Acinetobacter baumannii	Gram-negative bacillus	AAC	Aminoglycoside Resistance	Non-cancer
P60	Acinetobacter baumannii	Gram-negative bacillus	cat	Chloramphenicol/Florfenicol Resistance	Non-cancer
P60	Acinetobacter baumannii	Gram-negative bacillus	OXA	Beta-Lactam Resistance	Non-cancer
P63	Klebsiella pneumoniae	Gram-negative bacillus	AAC	Aminoglycoside Resistance	Non-cancer
P63	Enterococcus faecium	Gram-positive coccus	APH	Aminoglycoside Resistance	Non-cancer
P63	Klebsiella pneumoniae	Gram-negative bacillus	dfr	Trimethoprim Resistance	Non-cancer
P63	Enterococcus faecium	Gram-positive coccus	dfr	Trimethoprim Resistance	Non-cancer
P63	Klebsiella pneumoniae	Gram-negative bacillus	KPC	Beta-Lactam Resistance	Non-cancer
P63	Klebsiella pneumoniae	Gram-negative bacillus	mph	Macrolide-Lincosamide-Streptogramin B Resistance	Non-cancer
P63	Klebsiella pneumoniae	Gram-negative bacillus	tet	Tetracycline Resistance	Non-cancer
P63	Klebsiella pneumoniae	Gram-negative bacillus	tet	Tetracycline Resistance	Non-cancer
P63	Enterococcus faecium	Gram-positive coccus	tet	Tetracycline Resistance	Non-cancer
P63	Enterococcus faecium	Gram-positive coccus	van	Glycopeptide Resistance	Non-cancer
P65	Enterococcus faecium	Gram-positive coccus	AAC	Aminoglycoside Resistance	Non-cancer
P65	Enterococcus faecium	Gram-positive coccus	AAD	Aminoglycoside Resistance	Non-cancer
P65	Enterococcus faecium	Gram-positive coccus	APH	Aminoglycoside Resistance	Non-cancer
P65	Klebsiella pneumoniae	Gram-negative bacillus	CTX-M	Beta-Lactam Resistance	Non-cancer
P65	Klebsiella pneumoniae	Gram-negative bacillus	KPC	Beta-Lactam Resistance	Non-cancer
P65	Klebsiella pneumoniae	Gram-negative bacillus	LAP	Macrolide-Lincosamide-Streptogramin B Resistance	Non-cancer
P65	Klebsiella pneumoniae	Gram-negative bacillus	TEM	Beta-Lactam Resistance	Non-cancer
P65	Enterococcus faecium	Gram-positive coccus	tet	Tetracycline Resistance	Non-cancer
P65	Enterococcus faecium	Gram-positive coccus	van	Glycopeptide Resistance	Non-cancer
P66	Acinetobacter baumannii	Gram-negative bacillus	armA	High-Level Aminoglycoside Resistance	Non-cancer
P66	Acinetobacter baumannii	Gram-negative bacillus	OXA	Beta-Lactam Resistance	Non-cancer
P66	Acinetobacter baumannii	Gram-negative bacillus	sul	Sulfonamide Resistance	Non-cancer
P66	Acinetobacter baumannii	Gram-negative bacillus	TEM	Beta-Lactam Resistance	Non-cancer
P66	Acinetobacter baumannii	Gram-negative bacillus	tet	Tetracycline Resistance	Non-cancer
P68	Enterobacter cloacae	Gram-negative bacillus	ACT	Aminoglycoside Resistance	Non-cancer
P68	Enterococcus faecium	Gram-positive coccus	tet	Tetracycline Resistance	Non-cancer
P70	Enterococcus faecium	Gram-positive coccus	AAC	Aminoglycoside Resistance	Non-cancer
P70	Enterococcus faecium	Gram-positive coccus	AAC	Aminoglycoside Resistance	Non-cancer
P70	Enterococcus faecium	Gram-positive coccus	APH	Aminoglycoside Resistance	Non-cancer
P70	Enterococcus faecium	Gram-positive coccus	dfr	Trimethoprim Resistance	Non-cancer
P70	Klebsiella pneumoniae	Gram-negative bacillus	KPC	Beta-Lactam Resistance	Non-cancer
P70	Klebsiella pneumoniae	Gram-negative bacillus	LAP	Macrolide-Lincosamide-Streptogramin B Resistance	Non-cancer
P70	Klebsiella pneumoniae	Gram-negative bacillus	SHV	Beta-Lactam Resistance	Non-cancer
P70	Klebsiella pneumoniae	Gram-negative bacillus	sul	Sulfonamide Resistance	Non-cancer
P70	Klebsiella pneumoniae	Gram-negative bacillus	tet	Tetracycline Resistance	Non-cancer
P70	Enterococcus faecium	Gram-positive coccus	tet	Tetracycline Resistance	Non-cancer
P72	Klebsiella pneumoniae	Gram-negative bacillus	CTX-M	Beta-Lactam Resistance	Non-cancer
P72	Klebsiella pneumoniae	Gram-negative bacillus	KPC	Beta-Lactam Resistance	Non-cancer
P72	Klebsiella pneumoniae	Gram-negative bacillus	oqx	Quinolone Resistance	Non-cancer
P72	Klebsiella pneumoniae	Gram-negative bacillus	SHV	Beta-Lactam Resistance	Non-cancer
P72	Klebsiella pneumoniae	Gram-negative bacillus	TEM	Beta-Lactam Resistance	Non-cancer
P74	Enterococcus faecium	Gram-positive coccus	AAD	Aminoglycoside Resistance	Non-cancer
P74	Enterococcus faecium	Gram-positive coccus	APH	Aminoglycoside Resistance	Non-cancer
P74	Escherichia coli	Gram-negative bacillus	APH	Aminoglycoside Resistance	Non-cancer
P74	Escherichia coli	Gram-negative bacillus	KPC	Beta-Lactam Resistance	Non-cancer
P74	Acinetobacter baumannii	Gram-negative bacillus	OXA	Beta-Lactam Resistance	Non-cancer
P74	Escherichia coli	Gram-negative bacillus	Qnr	Quinolone Resistance	Non-cancer
P74	Escherichia coli	Gram-negative bacillus	sul	Sulfonamide Resistance	Non-cancer
P74	Escherichia coli	Gram-negative bacillus	tet	Tetracycline Resistance	Non-cancer
P75	Enterococcus faecium	Gram-positive coccus	AAC	Aminoglycoside Resistance	Non-cancer
P75	Enterobacter cloacae	Gram-negative bacillus	CMH	Other	Non-cancer
P75	Klebsiella pneumoniae	Gram-negative bacillus	OKP	Beta-Lactam Resistance	Non-cancer
P75	Klebsiella pneumoniae	Gram-negative bacillus	oqx	Quinolone Resistance	Non-cancer
P75	Klebsiella pneumoniae	Gram-negative bacillus	oqx	Quinolone Resistance	Non-cancer
P75	Klebsiella pneumoniae	Gram-negative bacillus	sul	Sulfonamide Resistance	Non-cancer
P75	Enterococcus faecium	Gram-positive coccus	tet	Tetracycline Resistance	Non-cancer
P78	Enterococcus faecalis	Gram-positive coccus	AAC	Aminoglycoside Resistance	Non-cancer
P78	Enterobacter cloacae	Gram-negative bacillus	ACT	Aminoglycoside Resistance	Non-cancer
P78	Enterococcus faecalis	Gram-positive coccus	APH	Aminoglycoside Resistance	Non-cancer
P78	Enterococcus faecalis	Gram-positive coccus	dfr	Trimethoprim Resistance	Non-cancer
P78	Enterobacter cloacae	Gram-negative bacillus	oqx	Quinolone Resistance	Non-cancer
P78	Enterococcus faecalis	Gram-positive coccus	tet	Tetracycline Resistance	Non-cancer
P80	Enterococcus faecium	Gram-positive coccus	AAC	Aminoglycoside Resistance	Non-cancer
P80	Enterococcus faecium	Gram-positive coccus	AAD	Aminoglycoside Resistance	Non-cancer
P80	Klebsiella pneumoniae	Gram-negative bacillus	dfr	Trimethoprim Resistance	Non-cancer
P80	Klebsiella pneumoniae	Gram-negative bacillus	NDM	Beta-Lactam Resistance	Non-cancer
P80	Klebsiella pneumoniae	Gram-negative bacillus	sul	Sulfonamide Resistance	Non-cancer
P80	Klebsiella pneumoniae	Gram-negative bacillus	TEM	Beta-Lactam Resistance	Non-cancer
P81	Klebsiella pneumoniae	Gram-negative bacillus	AAC	Aminoglycoside Resistance	Non-cancer
P81	Enterococcus faecium	Gram-positive coccus	AAC	Aminoglycoside Resistance	Non-cancer
P81	Klebsiella pneumoniae	Gram-negative bacillus	CTX-M	Beta-Lactam Resistance	Non-cancer
P81	Klebsiella pneumoniae	Gram-negative bacillus	dfr	Trimethoprim Resistance	Non-cancer
P81	Enterococcus faecium	Gram-positive coccus	dfr	Trimethoprim Resistance	Non-cancer
P81	Klebsiella pneumoniae	Gram-negative bacillus	KPC	Beta-Lactam Resistance	Non-cancer
P81	Klebsiella pneumoniae	Gram-negative bacillus	mph	Macrolide-Lincosamide-Streptogramin B Resistance	Non-cancer
P81	Acinetobacter baumannii	Gram-negative bacillus	OXA	Beta-Lactam Resistance	Non-cancer
P81	Klebsiella pneumoniae	Gram-negative bacillus	TEM	Beta-Lactam Resistance	Non-cancer
P81	Klebsiella pneumoniae	Gram-negative bacillus	tet	Tetracycline Resistance	Non-cancer
P83	Escherichia coli	Gram-negative bacillus	AAC	Aminoglycoside Resistance	Non-cancer
P83	Enterococcus faecium	Gram-positive coccus	AAC	Aminoglycoside Resistance	Non-cancer
P83	Acinetobacter baumannii	Gram-negative bacillus	ADC	Beta-Lactam Resistance	Non-cancer
P83	Enterococcus faecium	Gram-positive coccus	APH	Aminoglycoside Resistance	Non-cancer
P83	Escherichia coli	Gram-negative bacillus	APH	Aminoglycoside Resistance	Non-cancer
P83	Escherichia coli	Gram-negative bacillus	mph	Macrolide-Lincosamide-Streptogramin B Resistance	Non-cancer
P83	Acinetobacter baumannii	Gram-negative bacillus	OXA	Beta-Lactam Resistance	Non-cancer
P83	Escherichia coli	Gram-negative bacillus	sul	Sulfonamide Resistance	Non-cancer
P83	Escherichia coli	Gram-negative bacillus	TEM	Beta-Lactam Resistance	Non-cancer
P83	Enterococcus faecium	Gram-positive coccus	tet	Tetracycline Resistance	Non-cancer
P84	Klebsiella pneumoniae	Gram-negative bacillus	AAC	Aminoglycoside Resistance	Non-cancer
P84	Klebsiella pneumoniae	Gram-negative bacillus	AAC	Aminoglycoside Resistance	Non-cancer
P84	Enterobacter cloacae	Gram-negative bacillus	ACT	Aminoglycoside Resistance	Non-cancer
P84	Klebsiella pneumoniae	Gram-negative bacillus	CTX-M	Beta-Lactam Resistance	Non-cancer
P84	Klebsiella pneumoniae	Gram-negative bacillus	CTX-M	Beta-Lactam Resistance	Non-cancer
P84	Klebsiella pneumoniae	Gram-negative bacillus	DHA	Beta-Lactam Resistance	Non-cancer
P84	Klebsiella pneumoniae	Gram-negative bacillus	LAP	Macrolide-Lincosamide-Streptogramin B Resistance	Non-cancer
P84	Pseudomonas aeruginosa	Gram-negative bacillus	mph	Macrolide-Lincosamide-Streptogramin B Resistance	Non-cancer
P84	Klebsiella pneumoniae	Gram-negative bacillus	oqx	Quinolone Resistance	Non-cancer
P84	Pseudomonas aeruginosa	Gram-negative bacillus	OXA	Beta-Lactam Resistance	Non-cancer
P84	Pseudomonas aeruginosa	Gram-negative bacillus	PDC	Beta-Lactam Resistance	Non-cancer
P84	Klebsiella pneumoniae	Gram-negative bacillus	Qnr	Quinolone Resistance	Non-cancer
P84	Klebsiella pneumoniae	Gram-negative bacillus	SHV	Beta-Lactam Resistance	Non-cancer
P84	Pseudomonas aeruginosa	Gram-negative bacillus	sul	Sulfonamide Resistance	Non-cancer
P84	Klebsiella pneumoniae	Gram-negative bacillus	tet	Tetracycline Resistance	Non-cancer
P87	Escherichia coli	Gram-negative bacillus	APH	Aminoglycoside Resistance	Non-cancer
P87	Escherichia coli	Gram-negative bacillus	APH	Aminoglycoside Resistance	Non-cancer
P87	Escherichia coli	Gram-negative bacillus	dfr	Trimethoprim Resistance	Non-cancer
P87	Escherichia coli	Gram-negative bacillus	sul	Sulfonamide Resistance	Non-cancer
P87	Escherichia coli	Gram-negative bacillus	sul	Sulfonamide Resistance	Non-cancer
P87	Escherichia coli	Gram-negative bacillus	TEM	Beta-Lactam Resistance	Non-cancer
P88	Klebsiella pneumoniae	Gram-negative bacillus	AAC	Aminoglycoside Resistance	Non-cancer
P88	Klebsiella pneumoniae	Gram-negative bacillus	CTX-M	Beta-Lactam Resistance	Non-cancer
P88	Klebsiella pneumoniae	Gram-negative bacillus	KPC	Beta-Lactam Resistance	Non-cancer
P88	Klebsiella pneumoniae	Gram-negative bacillus	mph	Macrolide-Lincosamide-Streptogramin B Resistance	Non-cancer
P88	Klebsiella pneumoniae	Gram-negative bacillus	TEM	Beta-Lactam Resistance	Non-cancer
P89	Escherichia coli	Gram-negative bacillus	AAC	Aminoglycoside Resistance	Non-cancer
P89	Acinetobacter baumannii	Gram-negative bacillus	ADC	Beta-Lactam Resistance	Non-cancer
P89	Escherichia coli	Gram-negative bacillus	ANT	Aminoglycoside Resistance	Non-cancer
P89	Escherichia coli	Gram-negative bacillus	CTX-M	Beta-Lactam Resistance	Non-cancer
P89	Acinetobacter baumannii	Gram-negative bacillus	OXA	Beta-Lactam Resistance	Non-cancer
P89	Escherichia coli	Gram-negative bacillus	sul	Sulfonamide Resistance	Non-cancer
P89	Escherichia coli	Gram-negative bacillus	TEM	Beta-Lactam Resistance	Non-cancer
P90	Escherichia coli	Gram-negative bacillus	AAC	Aminoglycoside Resistance	Non-cancer
P90	Enterococcus faecium	Gram-positive coccus	AAD	Aminoglycoside Resistance	Non-cancer
P90	Enterococcus faecium	Gram-positive coccus	APH	Aminoglycoside Resistance	Non-cancer
P90	Escherichia coli	Gram-negative bacillus	cat	Chloramphenicol/Florfenicol Resistance	Non-cancer
P90	Escherichia coli	Gram-negative bacillus	CTX-M	Beta-Lactam Resistance	Non-cancer
P90	Escherichia coli	Gram-negative bacillus	mph	Macrolide-Lincosamide-Streptogramin B Resistance	Non-cancer
P90	Escherichia coli	Gram-negative bacillus	sul	Sulfonamide Resistance	Non-cancer
P91	Pseudomonas aeruginosa	Gram-negative bacillus	CrpP	Quinolone Resistance	Non-cancer
P91	Klebsiella pneumoniae	Gram-negative bacillus	CTX-M	Beta-Lactam Resistance	Non-cancer
P91	Klebsiella pneumoniae	Gram-negative bacillus	KPC	Beta-Lactam Resistance	Non-cancer
P91	Pseudomonas aeruginosa	Gram-negative bacillus	PDC	Beta-Lactam Resistance	Non-cancer
P91	Klebsiella pneumoniae	Gram-negative bacillus	rmtB	High-Level Aminoglycoside Resistance	Non-cancer
P91	Klebsiella pneumoniae	Gram-negative bacillus	SHV	Beta-Lactam Resistance	Non-cancer
P91	Klebsiella pneumoniae	Gram-negative bacillus	TEM	Beta-Lactam Resistance	Non-cancer
P92	Klebsiella pneumoniae	Gram-negative bacillus	AAC	Aminoglycoside Resistance	Non-cancer
P92	Pseudomonas aeruginosa	Gram-negative bacillus	CrpP	Quinolone Resistance	Non-cancer
P92	Klebsiella pneumoniae	Gram-negative bacillus	dfr	Trimethoprim Resistance	Non-cancer
P92	Klebsiella pneumoniae	Gram-negative bacillus	dfr	Trimethoprim Resistance	Non-cancer
P92	Klebsiella pneumoniae	Gram-negative bacillus	NDM	Beta-Lactam Resistance	Non-cancer
P92	Klebsiella pneumoniae	Gram-negative bacillus	SHV	Beta-Lactam Resistance	Non-cancer
P92	Klebsiella pneumoniae	Gram-negative bacillus	SHV	Beta-Lactam Resistance	Non-cancer
P92	Klebsiella pneumoniae	Gram-negative bacillus	sul	Sulfonamide Resistance	Non-cancer
P92	Klebsiella pneumoniae	Gram-negative bacillus	TEM	Beta-Lactam Resistance	Non-cancer
P92	Klebsiella pneumoniae	Gram-negative bacillus	tet	Tetracycline Resistance	Non-cancer
P92	Klebsiella pneumoniae	Gram-negative bacillus	tet	Tetracycline Resistance	Non-cancer
P93	Klebsiella pneumoniae	Gram-negative bacillus	AAC	Aminoglycoside Resistance	Non-cancer
P93	Klebsiella pneumoniae	Gram-negative bacillus	AAC	Aminoglycoside Resistance	Non-cancer
P93	Enterococcus faecium	Gram-positive coccus	AAC	Aminoglycoside Resistance	Non-cancer
P93	Enterococcus faecium	Gram-positive coccus	AAC	Aminoglycoside Resistance	Non-cancer
P93	Enterococcus faecium	Gram-positive coccus	AAC	Aminoglycoside Resistance	Non-cancer
P93	Enterococcus faecium	Gram-positive coccus	AAC	Aminoglycoside Resistance	Non-cancer
P93	Enterococcus faecium	Gram-positive coccus	AAC	Aminoglycoside Resistance	Non-cancer
P93	Enterococcus faecium	Gram-positive coccus	APH	Aminoglycoside Resistance	Non-cancer
P93	Enterococcus faecium	Gram-positive coccus	APH	Aminoglycoside Resistance	Non-cancer
P93	Klebsiella pneumoniae	Gram-negative bacillus	CTX-M	Beta-Lactam Resistance	Non-cancer
P93	Pseudomonas aeruginosa	Gram-negative bacillus	mph	Macrolide-Lincosamide-Streptogramin B Resistance	Non-cancer
P93	Klebsiella pneumoniae	Gram-negative bacillus	oqx	Quinolone Resistance	Non-cancer
P93	Klebsiella pneumoniae	Gram-negative bacillus	oqx	Quinolone Resistance	Non-cancer
P93	Klebsiella pneumoniae	Gram-negative bacillus	oqx	Quinolone Resistance	Non-cancer
P93	Pseudomonas aeruginosa	Gram-negative bacillus	OXA	Beta-Lactam Resistance	Non-cancer
P93	Acinetobacter baumannii	Gram-negative bacillus	OXA	Beta-Lactam Resistance	Non-cancer
P93	Acinetobacter baumannii	Gram-negative bacillus	OXA	Beta-Lactam Resistance	Non-cancer
P93	Pseudomonas aeruginosa	Gram-negative bacillus	PDC	Beta-Lactam Resistance	Non-cancer
P93	Pseudomonas aeruginosa	Gram-negative bacillus	cat	Chloramphenicol/Florfenicol Resistance	Non-cancer
P93	Pseudomonas aeruginosa	Gram-negative bacillus	cat	Chloramphenicol/Florfenicol Resistance	Non-cancer
P93	Klebsiella pneumoniae	Gram-negative bacillus	Qnr	Quinolone Resistance	Non-cancer
P93	Klebsiella pneumoniae	Gram-negative bacillus	SHV	Beta-Lactam Resistance	Non-cancer
P93	Klebsiella pneumoniae	Gram-negative bacillus	SHV	Beta-Lactam Resistance	Non-cancer
P93	Klebsiella pneumoniae	Gram-negative bacillus	sul	Sulfonamide Resistance	Non-cancer
P93	Klebsiella pneumoniae	Gram-negative bacillus	sul	Sulfonamide Resistance	Non-cancer
P93	Klebsiella pneumoniae	Gram-negative bacillus	tet	Tetracycline Resistance	Non-cancer
P93	Klebsiella pneumoniae	Gram-negative bacillus	tet	Tetracycline Resistance	Non-cancer
P93	Enterococcus faecium	Gram-positive coccus	tet	Tetracycline Resistance	Non-cancer
P93	Enterococcus faecium	Gram-positive coccus	tet	Tetracycline Resistance	Non-cancer
P93	Enterococcus faecium	Gram-positive coccus	van	Glycopeptide Resistance	Non-cancer
P94	Escherichia coli	Gram-negative bacillus	AAD	Aminoglycoside Resistance	Non-cancer
P94	Escherichia coli	Gram-negative bacillus	CTX-M	Beta-Lactam Resistance	Non-cancer
P94	Escherichia coli	Gram-negative bacillus	mph	Macrolide-Lincosamide-Streptogramin B Resistance	Non-cancer
P94	Escherichia coli	Gram-negative bacillus	Qnr	Quinolone Resistance	Non-cancer
P94	Escherichia coli	Gram-negative bacillus	sul	Sulfonamide Resistance	Non-cancer
P95	Staphylococcus aureus	Gram-positive coccus	msrA	Macrolide-Lincosamide-Streptogramin B Resistance	Non-cancer
P98	Stenotrophomonas maltophilia	Gram-negative bacillus	oqx	Quinolone Resistance	Non-cancer
P99	Acinetobacter baumannii	Gram-negative bacillus	ADC	Beta-Lactam Resistance	Non-cancer
P99	Acinetobacter baumannii	Gram-negative bacillus	APH	Aminoglycoside Resistance	Non-cancer
P99	Acinetobacter baumannii	Gram-negative bacillus	APH	Aminoglycoside Resistance	Non-cancer
P99	Acinetobacter baumannii	Gram-negative bacillus	mph	Macrolide-Lincosamide-Streptogramin B Resistance	Non-cancer
P99	Acinetobacter baumannii	Gram-negative bacillus	tet	Tetracycline Resistance	Non-cancer
P99	Enterococcus faecium	Gram-positive coccus	tet	Tetracycline Resistance	Non-cancer
P82	Staphylococcus aureus	Gram-positive coccus	blaZ	Beta-Lactam Resistance	Non-cancer
P100	Escherichia coli	Gram-negative bacillus	ANT	Aminoglycoside Resistance	Non-cancer
P100	Pseudomonas aeruginosa	Gram-negative bacillus	APH	Aminoglycoside Resistance	Non-cancer
P100	Escherichia coli	Gram-negative bacillus	floR	Chloramphenicol/Florfenicol Resistance	Non-cancer
P100	Escherichia coli	Gram-negative bacillus	floR	Chloramphenicol/Florfenicol Resistance	Non-cancer
P100	Escherichia coli	Gram-negative bacillus	linG	Macrolide-Lincosamide-Streptogramin B Resistance	Non-cancer
P100	Staphylococcus aureus	Gram-positive coccus	mec	Methicillin Resistance	Non-cancer
P100	Staphylococcus aureus	Gram-positive coccus	mec	Methicillin Resistance	Non-cancer
P100	Pseudomonas aeruginosa	Gram-negative bacillus	OXA	Beta-Lactam Resistance	Non-cancer
P100	Pseudomonas aeruginosa	Gram-negative bacillus	OXA	Beta-Lactam Resistance	Non-cancer
P100	Staphylococcus aureus	Gram-positive coccus	blaZ	Beta-Lactam Resistance	Non-cancer
P100	Pseudomonas aeruginosa	Gram-negative bacillus	PDC	Beta-Lactam Resistance	Non-cancer
P100	Pseudomonas aeruginosa	Gram-negative bacillus	PDC	Beta-Lactam Resistance	Non-cancer
P100	Pseudomonas aeruginosa	Gram-negative bacillus	cat	Chloramphenicol/Florfenicol Resistance	Non-cancer
P100	Pseudomonas aeruginosa	Gram-negative bacillus	cat	Chloramphenicol/Florfenicol Resistance	Non-cancer
P100	Escherichia coli	Gram-negative bacillus	Qnr	Quinolone Resistance	Non-cancer
P100	Escherichia coli	Gram-negative bacillus	sul	Sulfonamide Resistance	Non-cancer
P100	Pseudomonas aeruginosa	Gram-negative bacillus	TEM	Beta-Lactam Resistance	Non-cancer
P100	Escherichia coli	Gram-negative bacillus	tet	Tetracycline Resistance	Non-cancer
P100	Staphylococcus aureus	Gram-positive coccus	tet	Tetracycline Resistance	Non-cancer
P100	Escherichia coli	Gram-negative bacillus	tet	Tetracycline Resistance	Non-cancer
P101	Klebsiella pneumoniae	Gram-negative bacillus	CTX-M	Beta-Lactam Resistance	Non-cancer
P101	Klebsiella pneumoniae	Gram-negative bacillus	dfr	Trimethoprim Resistance	Non-cancer
P101	Klebsiella pneumoniae	Gram-negative bacillus	KPC	Beta-Lactam Resistance	Non-cancer
P101	Klebsiella pneumoniae	Gram-negative bacillus	SHV	Beta-Lactam Resistance	Non-cancer
P101	Klebsiella pneumoniae	Gram-negative bacillus	tet	Tetracycline Resistance	Non-cancer
P103	Enterococcus faecium	Gram-positive coccus	AAC	Aminoglycoside Resistance	Non-cancer
P103	Klebsiella pneumoniae	Gram-negative bacillus	CTX-M	Beta-Lactam Resistance	Non-cancer
P103	Klebsiella pneumoniae	Gram-negative bacillus	DHA	Beta-Lactam Resistance	Non-cancer
P103	Klebsiella pneumoniae	Gram-negative bacillus	KPC	Beta-Lactam Resistance	Non-cancer
P103	Klebsiella pneumoniae	Gram-negative bacillus	KPC	Beta-Lactam Resistance	Non-cancer
P103	Klebsiella pneumoniae	Gram-negative bacillus	mph	Macrolide-Lincosamide-Streptogramin B Resistance	Non-cancer
P103	Klebsiella pneumoniae	Gram-negative bacillus	NDM	Beta-Lactam Resistance	Non-cancer
P103	Klebsiella pneumoniae	Gram-negative bacillus	oqx	Quinolone Resistance	Non-cancer
P103	Klebsiella pneumoniae	Gram-negative bacillus	sul	Sulfonamide Resistance	Non-cancer
P103	Enterococcus faecalis	Gram-positive coccus	tet	Tetracycline Resistance	Non-cancer
P103	Enterococcus faecium	Gram-positive coccus	tet	Tetracycline Resistance	Non-cancer
P103	Enterococcus faecium	Gram-positive coccus	tet	Tetracycline Resistance	Non-cancer
P103	Enterococcus faecium	Gram-positive coccus	van	Glycopeptide Resistance	Non-cancer
